# Supplementary material for: Soma-axon coupling configurations that enhance neuronal coincidence detection
Source: PLoS Comput Biol. 2019 Mar 4;15(3):e1006476. doi: 10.1371/journal.pcbi.1006476 (PMC6417746; doi:10.1371/journal.pcbi.1006476)
Supplement: S1 File — (XLSX) [file pcbi.1006476.s005.xlsx]

## Sheet: Figure 2B
gNa Reference values
		Forward coupling
		0.3	0.4	0.5	0.6	0.7	0.8	0.9
Backward coupling	0.9							2420.3
	0.8						2544.3	1862.5
	0.7					2936.1	2002.9	1428.5
	0.6				3641.1	2330	1559.8	1088
	0.5			4781.2	2868.3	1810	1192.3	816.35
	0.4		6601.9	3674	2180.5	1359.6	884.09	596.01
	0.3	9578.6	4818.4	2660.2	1565.2	967.1	622.25	415.34
	0.2	6290.6	3149.1	1729.4	1012.3	621.64	397.64	263.98
	0.1	3153.4	1583.6	873.72	514.22	317.69	204.77	136.41

## Sheet: Figure 5
Panel A - Out of Phase
300 Hz											500 Hz											700 Hz
		Forward coupling											Forward coupling											Forward coupling
		0.3	0.4	0.5	0.6	0.7	0.8	0.9					0.3	0.4	0.5	0.6	0.7	0.8	0.9					0.3	0.4	0.5	0.6	0.7	0.8	0.9
Backward coupling	0.9							176			Backward coupling	0.9							151			Backward coupling	0.9							96
	0.8						167	176				0.8						155	159				0.8						100	99
	0.7					160	167	175				0.7					152	159	165				0.7					107	108	103
	0.6				156	160	166	174				0.6				147	155	162	170				0.6				107	112	113	112
	0.5			152	156	160	166	174				0.5			141	151	157	166	173				0.5			104	111	115	118	119
	0.4		146	152	156	160	165	173				0.4		135	144	153	160	168	175				0.4		96	106	114	117	122	125
	0.3	141	146	152	156	161	165	173				0.3	122	136	147	155	163	169	177				0.3	88	99	110	115	118	124	129
	0.2	142	146	152	156	161	166	173				0.2	124	137	149	156	164	170	179				0.2	90	102	111	116	119	127	132
	0.1	143	146	153	158	161	167	175				0.1	125	138	150	158	164	170	180				0.1	90	102	111	116	119	126	130
Panel B - 500 microsec time difference
300 Hz											500 Hz											700 Hz
		Forward coupling											Forward coupling											Forward coupling
		0.3	0.4	0.5	0.6	0.7	0.8	0.9					0.3	0.4	0.5	0.6	0.7	0.8	0.9					0.3	0.4	0.5	0.6	0.7	0.8	0.9
Backward coupling	0.9							49			Backward coupling	0.9							83			Backward coupling	0.9							74
	0.8						46	50				0.8						87	89				0.8						81	77
	0.7					43	46	50				0.7					85	89	93				0.7					85	88	87
	0.6				40	42	46	50				0.6				83	87	91	98				0.6				86	90	91	95
	0.5			41	41	42	46	50				0.5			80	84	87	92	100				0.5			83	89	92	95	96
	0.4		38	41	41	43	46	50				0.4		77	82	85	88	92	101				0.4		76	85	91	95	98	99
	0.3	37	38	41	41	43	47	49				0.3	67	78	83	86	88	94	101				0.3	69	79	88	93	96	98	101
	0.2	38	38	41	41	43	46	49				0.2	68	79	83	86	90	95	102				0.2	70	80	89	94	96	99	103
	0.1	38	38	41	41	43	46	48				0.1	68	79	83	86	90	94	102				0.1	70	80	89	94	96	99	101

## Sheet: Figure 6
Panel A	Out of Phase									Panel B	500 Microsec delay
		Maximum Firing rate difference										Maximum Firing rate difference
		Weak		Forward		Strong						Weak		Forward		Strong
		Mean	S.E.	Mean	S.E.	Mean	S.E.					Mean	S.E.	Mean	S.E.	Mean	S.E.
Frequency	200	108.32	1.4073	112.96	1.7038	115.24	1.6445			Frequency	200	17.32	1.8202	18.76	1.8673	19.52	1.7581
	300	141.84	1.6975	165.92	1.8937	166.56	1.9108				300	38.04	1.8321	46.48	2.2726	45.92	2.2067
	400	140.2	1.7192	178.12	2.0502	173.92	1.9805				400	57.76	1.9499	75.2	2.2911	74.2	2.1054
	500	123.76	1.729	169.92	2.0376	158.72	2.0631				500	68.4	1.7277	94.92	2.2476	89.24	2.0322
	600	105.8	2.0776	153.96	2.7423	133.28	2.6034				600	70.24	1.9466	102.84	2.4777	91.88	2.1697
	700	89.92	1.8523	127.04	2.4763	107.92	2.5022				700	70.48	2.1233	99.36	2.3162	88.08	2.3143

## Sheet: Figure 7
Panel E											Panel F
	Weak			Forward			Strong						Forward coupling
	I	gNa/gNaRef		I	gNa/gNaRef		I	gNa/gNaRef					0.3	0.4	0.5	0.6	0.7	0.8	0.9
	322.851	4.80429		646.605	10.0915		906.289	5.04007			Backward coupling	0.9							2.6707
	332.048	4.75663		651.397	10.017		914.207	4.99029				0.8						2.4707	3.0406
	341.427	4.70896		656.24	9.94254		922.256	4.94053				0.7					2.0875	2.7101	3.4189
	350.99	4.6613		661.135	9.8681		930.439	4.89077				0.6				1.6424	2.2262	2.9421	3.7906
	360.742	4.61362		666.084	9.79371		938.761	4.84101				0.5			1.1972	1.7062	2.3508	3.1577	4.1416
	370.687	4.56596		671.086	9.71932		947.226	4.79126				0.4		0.78978	1.1854	1.7281	2.4368	3.3311	4.4429
	380.83	4.51831		676.143	9.64493		955.839	4.74152				0.3	0.50436	0.77723	1.1634	1.7007	2.4289	3.3861	4.5962
	391.175	4.47063		681.257	9.57059		964.605	4.69179				0.2	0.49709	0.76149	1.1345	1.6507	2.3518	3.2843	4.4815
	401.727	4.42297		686.427	9.49628		973.53	4.64205				0.1	0.48329	0.73379	1.0793	1.548	2.1782	2.9936	4.0465
	412.491	4.37531		691.656	9.42199		982.619	4.59233
	423.472	4.32766		696.944	9.34773		991.877	4.54262
	434.675	4.28		702.292	9.27349		1001.31	4.49291
	446.107	4.23234		707.702	9.19928		1010.93	4.44322
	457.771	4.1847		713.175	9.12512		1020.74	4.39353
	469.675	4.13704		718.711	9.05096		1030.75	4.34385
	481.824	4.08938		724.313	8.97685		1040.96	4.29419
	494.225	4.04174		729.981	8.90276		1051.39	4.24453
	506.885	3.99409		735.717	8.8287		1062.04	4.19488
	519.81	3.94644		741.522	8.75469		1072.93	4.14525
	533.007	3.89879		747.398	8.6807		1084.06	4.09564
	546.484	3.85115		753.346	8.60677		1095.45	4.04603
	560.248	3.80352		759.368	8.53286		1107.11	3.99644
	574.308	3.75588		765.465	8.45897		1119.05	3.94687
	588.671	3.70824		771.639	8.38516		1131.29	3.89732
	603.347	3.66061		777.89	8.31138		1143.84	3.84779
	618.345	3.61298		784.223	8.23762		1156.72	3.79827
	633.673	3.56536		790.636	8.16393		1169.96	3.74878
	649.343	3.51773		797.134	8.09028		1183.57	3.69932
	665.363	3.4701		803.717	8.01667		1197.57	3.64988
	681.746	3.42248		810.387	7.94311		1212	3.60048
	698.502	3.37487		817.147	7.8696		1226.89	3.55111
	715.643	3.32726		823.999	7.79614		1242.26	3.50177
	733.182	3.27965		830.943	7.72276		1258.15	3.45248
	751.131	3.23205		837.984	7.64943		1274.62	3.40323
	769.503	3.18444		845.123	7.57615		1291.7	3.35403
	788.315	3.13684		852.362	7.50294		1309.47	3.3049
	807.579	3.08925		859.703	7.42979		1327.99	3.25584
	827.312	3.04167		867.15	7.35671		1347.34	3.20686
	847.531	2.99409		874.705	7.28368		1367.64	3.15797
	868.253	2.94651		882.371	7.21075		1389.01	3.10919
	889.496	2.89893		890.149	7.13789		1411.61	3.06056
	911.279	2.85137		898.044	7.06509		1435.66	3.01209
	933.624	2.80382		906.058	6.99238		1459.36	2.96762
	956.551	2.75626		914.194	6.91978		1476.15	2.93812
	980.084	2.70873		922.456	6.84725		1487.84	2.91852
	1004.25	2.66118		930.846	6.77483		1493.86	2.90874
	1029.06	2.61367		939.369	6.70248		1496.91	2.90386
	1054.56	2.56614		948.027	6.63025		1498.45	2.90142
	1080.78	2.51864		956.824	6.55813		1500	2.89899
	1107.73	2.47114		965.765	6.4861		1500.01	2.89897
	1135.46	2.42365		974.854	6.4142		1500.02	2.89895
	1163.99	2.37617		984.093	6.34243		1500.05	2.89891
	1193.38	2.32872		993.488	6.27078		1500.1	2.89884
	1223.65	2.28127		1003.04	6.19926		1500.19	2.89868
	1254.85	2.23383		1012.76	6.12789		1500.39	2.89838
	1287.02	2.18643		1022.65	6.05667		1500.78	2.89777
	1320.21	2.13902		1032.72	5.9856		1501.56	2.89655
	1354.49	2.09165		1042.96	5.91469		1503.12	2.89412
	1389.89	2.04429		1053.4	5.84395		1506.27	2.88926
	1426.48	1.99695		1064.02	5.7734		1512.68	2.87954
	1457.4	1.9582		1074.84	5.70304		1525.95	2.8602
	1478.5	1.93236		1085.86	5.63285		1547.2	2.83141
	1489.2	1.91945		1097.09	5.56291		1583.1	2.78903
	1494.59	1.913		1108.54	5.49318		1631.17	2.74525
	1497.29	1.90977		1120.21	5.42367		1704.57	2.71135
	1500	1.90655		1132.12	5.35444		1719.15	2.71026
	1500.01	1.90655		1144.26	5.28543		1763.49	2.72179
	1500.01	1.90653		1156.65	5.21673		1790.57	2.74278
	1500.02	1.90653		1169.29	5.14832		1809.39	2.7659
	1500.04	1.9065		1182.2	5.08022		1825.04	2.79223
	1500.08	1.90645		1195.38	5.01245		1842.66	2.83247
	1500.17	1.90634		1208.85	4.94503		1858.23	2.88179
	1500.34	1.90615		1222.6	4.87798		1869.7	2.93139
	1500.68	1.90574		1236.66	4.81134		1878.3	2.98113
	1501.36	1.90494		1251.03	4.7451		1884.76	3.03095
	1502.72	1.90332		1265.73	4.67934		1889.52	3.08083
	1505.44	1.90009		1280.76	4.61405		1892.91	3.13072
	1510.91	1.89364		1296.15	4.54929		1895.16	3.18064
	1521.92	1.88073		1311.89	4.48507		1896.43	3.23056
	1544.27	1.85493		1328.01	4.42144		1896.86	3.28049
	1578.64	1.81625		1344.52	4.35845		1896.55	3.33042
	1622.02	1.76906		1361.43	4.29615		1895.6	3.38035
	1667.06	1.72191		1378.77	4.23457		1894.06	3.43027
	1713.88	1.6748		1396.54	4.17378		1892.01	3.48018
	1762.58	1.62775		1414.75	4.11386		1889.49	3.5301
	1813.31	1.58075		1433.44	4.05483		1886.55	3.58001
	1866.19	1.5338		1452.61	3.99682		1883.22	3.6299
	1921.4	1.48693		1472.29	3.93986		1879.53	3.6798
	1979.1	1.44013		1486.02	3.90166		1875.52	3.72969
	2039.49	1.39341		1492.98	3.88274		1871.2	3.77957
	2102.79	1.3468		1496.48	3.87336		1866.61	3.82945
	2169.23	1.30029		1498.24	3.86869		1861.75	3.87932
	2239.09	1.25391		1499.12	3.86635		1856.66	3.92918
	2312.68	1.20768		1500	3.86401		1851.34	3.97904
	2390.34	1.16161		1500.03	3.86393		1845.81	4.02889
	2472.46	1.11575		1500.06	3.86386		1840.08	4.07873
	2559.49	1.07011		1500.11	3.86371		1834.17	4.12857
	2651.94	1.02474		1500.22	3.86343		1828.09	4.17841
	2750.39	0.979689		1500.44	3.86285		1821.84	4.22824
	2855.52	0.935022		1500.88	3.86167		1815.44	4.27807
	2968.1	0.890818		1501.77	3.85936		1808.9	4.32789
	3089.03	0.847174		1503.53	3.8547		1802.21	4.37771
	3219.34	0.804217		1507.08	3.84542		1795.4	4.42752
	3360.21	0.762113		1514.23	3.82699		1788.47	4.47733
	3513.02	0.721074		1528.73	3.7906		1781.42	4.52713
	3679.31	0.68138		1550.45	3.73854		1774.26	4.57693
	3860.79	0.643407		1572.75	3.68812		1767	4.62673
	4059.31	0.607654		1595.67	3.63944		1759.64	4.67652
	4276.75	0.574797		1619.22	3.59269		1752.18	4.72631
	4514.75	0.545766		1643.41	3.54807		1744.64	4.77609
	4774.28	0.521848		1668.25	3.50577		1737.01	4.82588
	5054.55	0.504845		1693.76	3.46609		1729.3	4.87566
	5350.71	0.497246		1719.94	3.42925		1721.51	4.92544
	5395.83	0.497103		1746.79	3.3956		1713.66	4.97521
	5692.7	0.503961		1774.29	3.3655		1705.73	5.02499
	5961.8	0.525037		1802.43	3.33934
	6179	0.557932		1831.15	3.31757
	6340.67	0.598105		1860.39	3.30069
	6457.1	0.642056		1890.04	3.28925
	6540.09	0.687885		1919.96	3.28379
	6598.66	0.734656		1930.31	3.28339
	6639.15	0.781911		1960.28	3.28683
	6665.93	0.82941		1989.98	3.2974
	6682.1	0.877032		2019.11	3.31538
	6689.89	0.924705		2047.35	3.34083
	6690.94	0.972396		2074.38	3.37354
	6686.51	1.02008		2099.93	3.41305
	6677.53	1.06775		2123.81	3.45872
	6664.77	1.1154		2145.91	3.50972
	6648.82	1.16302		2166.2	3.5653
	6630.16	1.21062		2184.72	3.62465
	6609.18	1.25819		2201.55	3.68709
	6586.2	1.30574		2216.81	3.75205
	6561.5	1.35327		2230.61	3.81902
	6535.3	1.40078		2243.08	3.88765
	6507.79	1.44827		2254.34	3.95756
	6479.13	1.49574		2264.5	4.02855
	6449.47	1.5432		2273.66	4.10038
	6418.92	1.59065		2281.92	4.17293
	6387.58	1.63807		2289.35	4.24601
	6355.56	1.68549		2296.04	4.31954
	6322.91	1.73289		2302.04	4.39348
	6289.74	1.78029		2307.43	4.46769
	6256.07	1.82768		2312.24	4.54215
	6221.99	1.87506		2316.52	4.61682
	6187.52	1.92244		2320.33	4.69166
	6152.71	1.9698		2323.69	4.76662
	6117.61	2.01717		2326.65	4.84169
	6082.25	2.06453		2329.22	4.91686
	6046.65	2.11189		2331.44	4.9921
	6010.84	2.15923		2333.34	5.0674
	5974.85	2.20657		2334.93	5.14274
	5938.71	2.25392		2336.23	5.21811
	5902.43	2.30126		2337.27	5.2935
	5866.02	2.34859		2338.07	5.36892
	5829.52	2.39593		2338.63	5.44437
	5792.92	2.44327		2338.97	5.51979
	5756.25	2.49059		2339.11	5.59526
	5719.52	2.53793		2339.05	5.6707
	5682.74	2.58526		2338.82	5.74614
	5645.91	2.63258		2338.41	5.82156
	5609.06	2.67992		2337.84	5.89701
	5572.18	2.72725		2337.12	5.97243
	5535.29	2.77457		2336.25	6.04785
	5498.39	2.8219		2335.24	6.12324
	5461.49	2.86922		2334.11	6.19863
	5424.59	2.91656		2332.85	6.274
	5387.71	2.96389		2331.47	6.34937
	5350.84	3.01121		2329.99	6.42472
	5313.99	3.05854		2328.39	6.50006
	5277.17	3.10588		2326.7	6.57538
	5240.38	3.1532		2324.91	6.6507
	5203.61	3.20054		2323.03	6.72599
	5166.89	3.24787		2321.06	6.80128
	5130.2	3.29519		2319.01	6.87655
	5093.56	3.34253		2316.88	6.9518
	5056.96	3.38987		2314.67	7.02704
	5020.4	3.4372		2312.39	7.10226
	4983.9	3.48454		2310.04	7.17747
	4947.44	3.53188		2307.63	7.25267
	4911.04	3.57922		2305.15	7.32786
	4874.69	3.62654		2302.61	7.40303
	4838.4	3.67389		2300.01	7.4782
	4802.16	3.72123		2297.35	7.55334
	4765.99	3.76858		2294.64	7.62848
	4729.87	3.81592		2291.88	7.7036
	4693.81	3.86326		2289.07	7.77872
	4657.82	3.9106		2286.21	7.85381
	4621.88	3.95796		2283.31	7.9289
	4586.01	4.0053		2280.36	8.00399
	4550.21	4.05266		2277.37	8.07906
	4514.46	4.1		2274.33	8.15413
	4478.78	4.14735		2271.26	8.22917
	4443.17	4.19471		2268.16	8.30421
	4407.62	4.24207		2265.01	8.37923
	4372.14	4.28942		2261.83	8.45424
	4336.73	4.33678		2258.62	8.52926
	4301.38	4.38414		2255.37	8.60425
	4266.1	4.43149
	4230.89	4.47885
	4195.74	4.52622
	4160.66	4.57358
	4125.65	4.62093
	4090.7	4.66831
	4055.82	4.71568
	4021.01	4.76304
	3986.27	4.81041

## Sheet: Figure 8
Panel E								Panel F
		Weak	Forward	Strong						Forward coupling
	Ramp slope	gNa/gNaRef	gNa/gNaRef	gNa/gNaRef						0.3	0.4	0.5	0.6	0.7	0.8	0.9
	1250	0.605078	0.476172	0.424609				Backward coupling	0.9							1.7839
	1136.36	0.605078	0.497266	0.443359					0.8						1.7822	1.7907
	1041.67	0.609766	0.525391	0.464453					0.7					1.709	1.8358	1.7928
	961.538	0.614453	0.558203	0.494922					0.6				1.4992	1.7459	1.8934	1.8252
	892.857	0.621484	0.593359	0.525391					0.5			1.3469	1.5196	1.7783	1.9428	1.8881
	833.333	0.628516	0.633203	0.555859					0.4		1.2475	1.356	1.5373	1.8072	1.9806	1.9475
	781.25	0.637891	0.677734	0.588672					0.3	1.1783	1.2516	1.3626	1.5493	1.8251	2.0087	1.9925
	735.294	0.647266	0.722266	0.621484					0.2	1.1791	1.2521	1.3648	1.5496	1.8273	2.0128	2.0135
	694.444	0.656641	0.766797	0.654297					0.1	1.1714	1.2407	1.3474	1.5201	1.7776	1.9605	1.9877
	657.895	0.666016	0.811328	0.684766
	625	0.675391	0.858203	0.717578
	595.238	0.684766	0.902734	0.750391
	568.182	0.694141	0.949609	0.783203
	543.478	0.703516	0.996484	0.813672
	520.833	0.712891	1.04102	0.846484
	500	0.722266	1.08789	0.879297
	480.769	0.729297	1.13242	0.909766
	462.963	0.738672	1.1793	0.942578
	446.429	0.745703	1.22383	0.973047
	431.034	0.755078	1.26836	1.00352
	416.667	0.762109	1.31055	1.03398
	403.226	0.769141	1.35508	1.06445
	390.625	0.776172	1.39727	1.09492
	378.788	0.783203	1.43945	1.12305
	367.647	0.790234	1.48164	1.15352
	357.143	0.797266	1.52148	1.18164
	347.222	0.804297	1.56133	1.20977
	337.838	0.808984	1.60117	1.23789
	328.947	0.816016	1.64102	1.26367
	320.513	0.820703	1.67852	1.2918
	312.5	0.827734	1.71602	1.31758
	304.878	0.832422	1.75117	1.34336
	297.619	0.837109	1.78867	1.36914
	290.698	0.841797	1.82383	1.39258
	284.091	0.846484	1.85898	1.41836
	277.778	0.851172	1.8918	1.4418
	271.739	0.855859	1.92461	1.46523
	265.957	0.860547	1.95742	1.48867
	260.417	0.865234	1.99023	1.50977
	255.102	0.867578	2.0207	1.5332
	250	0.872266	2.05117	1.5543

## Sheet: Figure 9
Panel A - Weak											Panel B - Forward											Panel C - Strong											all panels
V nullcline	rest			-40mV			-30mV				V nullcline	rest			-40mV			-30mV				V nullcline	rest			-40mV			-30mV				h nullcline
	V	h		V	h		V	h				V	h		V	h		V	h				V	h		V	h		V	h			V	h
	-58.3183	0.00482691		-52.9129	0.00115135		-49.9099	0.000489404				-58.018	0.150901		-43.6036	0.00135663		-35.6156	0.000161731				-58.018	0.122077		-43.6036	0.00132132		-35.6156	0.000136894			-60	0.302941
	-58.2583	0.0534628		-52.8529	0.00715646		-49.8498	0.0025036				-57.958	0.434627		-43.5435	0.00310481		-35.5556	0.000449708				-57.958	0.500302		-43.5435	0.00364856		-35.5556	0.000519694			-59.9399	0.300831
	-58.1982	0.0998031		-52.7928	0.0128948		-49.7898	0.00443328				-57.8979	0.704927		-43.4835	0.00479344		-35.4955	0.000731972				-57.8979	0.860673		-43.4835	0.00589664		-35.4955	0.000894905			-59.8799	0.29873
	-58.1381	0.143931		-52.7327	0.0183755		-49.7297	0.00628127				-57.8378	0.962286		-43.4234	0.00642428		-35.4354	0.00100866				-57.8378	1.20383		-43.4234	0.00806792		-35.4354	0.0012627			-59.8198	0.296637
	-58.0781	0.185926		-52.6727	0.0236077		-49.6697	0.00805032				-57.7778	1.20717		-43.3634	0.00799906		-35.3754	0.00127988				-57.7778	1.5304		-43.3634	0.0101646		-35.3754	0.00162325			-59.7598	0.294553
	-58.018	0.225866		-52.6126	0.0286		-49.6096	0.00974307				-57.7177	1.44004		-43.3033	0.00951942		-35.3153	0.00154578				-57.7177	1.84099		-43.3033	0.0121891		-35.3153	0.00197671			-59.6997	0.292477
	-57.958	0.263825		-52.5526	0.0333607		-49.5495	0.0113621				-57.6577	1.66132		-43.2432	0.010987		-35.2553	0.00180647				-57.6577	2.13617		-43.2432	0.0141433		-35.2553	0.00232326			-59.6396	0.29041
	-57.8979	0.299877		-52.4925	0.0378981		-49.4895	0.0129099				-57.5976	1.87145		-43.1832	0.0124033		-35.1952	0.00206208				-57.5976	2.41651		-43.1832	0.0160294		-35.1952	0.00266305			-59.5796	0.288352
	-57.8378	0.334092		-52.4324	0.04222		-49.4294	0.0143889				-57.5375	2.07083		-43.1231	0.01377		-35.1351	0.00231271				-57.5375	2.68256		-43.1231	0.0178494		-35.1351	0.00299623			-59.5195	0.286302
	-57.7778	0.366536		-52.3724	0.0463339		-49.3694	0.0158014				-57.4775	2.25986		-43.0631	0.0150884		-35.0751	0.00255848				-57.4775	2.93484		-43.0631	0.0196054		-35.0751	0.00332295			-59.4595	0.284261
	-57.7177	0.397277		-52.3123	0.0502474		-49.3093	0.0171497				-57.4174	2.43892		-43.003	0.01636		-35.015	0.00279951				-57.4174	3.17386		-43.003	0.0212991		-35.015	0.00364337			-59.3994	0.282229
	-57.6577	0.426377		-52.2523	0.0539675		-49.2492	0.018436				-57.3574	2.60839		-42.9429	0.0175863		-34.955	0.0030359				-57.3574	3.40012		-42.9429	0.0229326		-34.955	0.00395762			-59.3393	0.280205
	-57.5976	0.453898		-52.1922	0.0575012		-49.1892	0.0196625				-57.2973	2.76863		-42.8829	0.0187686		-34.8949	0.00326775				-57.2973	3.61409		-42.8829	0.0245075		-34.8949	0.00426585			-59.2793	0.278191
	-57.5375	0.479899		-52.1321	0.0608552		-49.1291	0.0208311				-57.2372	2.91997		-42.8228	0.0199081		-34.8348	0.00349517				-57.2372	3.81624		-42.8228	0.0260256		-34.8348	0.0045682			-59.2192	0.276185
	-57.4775	0.504438		-52.0721	0.0640358		-49.0691	0.0219439				-57.1772	3.06277		-42.7628	0.0210062		-34.7748	0.00371827				-57.1772	4.007		-42.7628	0.0274886		-34.7748	0.00486479			-59.1592	0.274189
	-57.4174	0.527569		-52.012	0.0670495		-49.009	0.0230029				-57.1171	3.19733		-42.7027	0.0220642		-34.7147	0.00393714				-57.1171	4.18682		-42.7027	0.0288983		-34.7147	0.00515576			-59.0991	0.272201
	-57.3574	0.549348		-51.952	0.0699022		-48.9489	0.0240098				-57.0571	3.32398		-42.6426	0.0230832		-34.6547	0.00415188				-57.0571	4.35611		-42.6426	0.0302561		-34.6547	0.00544125			-59.039	0.270223
	-57.2973	0.569824		-51.8919	0.0725999		-48.8889	0.0249665				-56.997	3.44302		-42.5826	0.0240644		-34.5946	0.00436258				-56.997	4.51527		-42.5826	0.0315638		-34.5946	0.00572136			-58.979	0.268253
	-57.2372	0.589049		-51.8318	0.0751482		-48.8288	0.0258749				-56.9369	3.55473		-42.5225	0.025009		-34.5345	0.00456933				-56.9369	4.6647		-42.5225	0.0328226		-34.5345	0.00599624			-58.9189	0.266293
	-57.1772	0.607072		-51.7718	0.0775527		-48.7688	0.0267365				-56.8769	3.65942		-42.4625	0.0259181		-34.4745	0.00477223				-56.8769	4.80476		-42.4625	0.0340343		-34.4745	0.00626599			-58.8589	0.264342
	-57.1171	0.623938		-51.7117	0.0798186		-48.7087	0.027553				-56.8168	3.75734		-42.4024	0.0267927		-34.4144	0.00497136				-56.8168	4.93582		-42.4024	0.0352001		-34.4144	0.00653073			-58.7988	0.2624
	-57.0571	0.639693		-51.6517	0.0819511		-48.6486	0.0283261				-56.7568	3.84877		-42.3423	0.0276339		-34.3544	0.00516681				-56.7568	5.05824		-42.3423	0.0363216		-34.3544	0.00679059			-58.7387	0.260467
	-56.997	0.654381		-51.5916	0.0839551		-48.5886	0.0290572				-56.6967	3.93396		-42.2823	0.0284427		-34.2943	0.00535866				-56.6967	5.17236		-42.2823	0.0373999		-34.2943	0.00704566			-58.6787	0.258543
	-56.9369	0.668044		-51.5315	0.0858356		-48.5285	0.0297479				-56.6366	4.01315		-42.2222	0.0292202		-34.2342	0.005547				-56.6366	5.27849		-42.2222	0.0384366		-34.2342	0.00729606			-58.6186	0.256629
	-56.8769	0.680723		-51.4715	0.0875971		-48.4685	0.0303996				-56.5766	4.08659		-42.1622	0.0299672		-34.1742	0.0057319				-56.5766	5.37697		-42.1622	0.0394327		-34.1742	0.0075419			-58.5586	0.254724
	-56.8168	0.692457		-51.4114	0.0892441		-48.4084	0.0310138				-56.5165	4.15451		-42.1021	0.0306847		-34.1141	0.00591345				-56.5165	5.46809		-42.1021	0.0403896		-34.1141	0.00778328			-58.4985	0.252828
	-56.7568	0.703285		-51.3514	0.0907811		-48.3483	0.0315917				-56.4565	4.21712		-42.042	0.0313736		-34.0541	0.00609172				-56.4565	5.55216		-42.042	0.0413085		-34.0541	0.00802031			-58.4384	0.250942
	-56.6967	0.713243		-51.2913	0.0922122		-48.2883	0.0321348				-56.3964	4.27465		-41.982	0.0320348		-33.994	0.00626679				-56.3964	5.62945		-41.982	0.0421906		-33.994	0.00825307			-58.3784	0.249065
	-56.6366	0.722366		-51.2312	0.0935415		-48.2282	0.0326442				-56.3363	4.3273		-41.9219	0.0326691		-33.9339	0.00643873				-56.3363	5.70026		-41.9219	0.0430369		-33.9339	0.00848168			-58.3183	0.247198
	-56.5766	0.730689		-51.1712	0.0947729		-48.1682	0.0331213				-56.2763	4.37527		-41.8619	0.0332774		-33.8739	0.0066076				-56.2763	5.76483		-41.8619	0.0438486		-33.8739	0.00870622			-58.2583	0.24534
	-56.5165	0.738246		-51.1111	0.0959103		-48.1081	0.0335671				-56.2162	4.41876		-41.8018	0.0338605		-33.8138	0.00677349				-56.2162	5.82343		-41.8018	0.0446267		-33.8138	0.00892679			-58.1982	0.243491
	-56.4565	0.745068		-51.0511	0.0969573		-48.048	0.0339829				-56.1562	4.45795		-41.7417	0.0344192		-33.7538	0.00693647				-56.1562	5.87631		-41.7417	0.0453724		-33.7538	0.00914348			-58.1381	0.241652
	-56.3964	0.751185		-50.991	0.0979176		-47.988	0.0343698				-56.0961	4.49303		-41.6817	0.0349542		-33.6937	0.00709658				-56.0961	5.92372		-41.6817	0.0460866		-33.6937	0.00935638			-58.0781	0.239822
	-56.3363	0.756629		-50.9309	0.0987944		-47.9279	0.0347289				-56.036	4.52416		-41.6216	0.0354663		-33.6336	0.00725391				-56.036	5.96587		-41.6216	0.0467702		-33.6336	0.00956557			-58.018	0.238002
	-56.2763	0.761427		-50.8709	0.0995913		-47.8679	0.0350612				-55.976	4.55153		-41.5616	0.0359561		-33.5736	0.00740852				-55.976	6.00299		-41.5616	0.0474244		-33.5736	0.00977114			-57.958	0.236192
	-56.2162	0.765607		-50.8108	0.100311		-47.8078	0.0353677				-55.9159	4.57528		-41.5015	0.0364245		-33.5135	0.00756047				-55.9159	6.03531		-41.5015	0.0480499		-33.5135	0.00997318			-57.8979	0.234391
	-56.1562	0.769196		-50.7508	0.100958		-47.7477	0.0356494				-55.8559	4.59557		-41.4414	0.036872		-33.4535	0.00770982				-55.8559	6.06303		-41.4414	0.0486476		-33.4535	0.0101718			-57.8378	0.232599
	-56.0961	0.772221		-50.6907	0.101533		-47.6877	0.0359072				-55.7958	4.61257		-41.3814	0.0372993		-33.3934	0.00785663				-55.7958	6.08634		-41.3814	0.0492186		-33.3934	0.010367			-57.7778	0.230817
	-56.036	0.774705		-50.6306	0.102041		-47.6276	0.0361421				-55.7357	4.62641		-41.3213	0.0377071		-33.3333	0.00800095				-55.7357	6.10545		-41.3213	0.0497635		-33.3333	0.0105589			-57.7177	0.229045
	-55.976	0.776673		-50.5706	0.102484		-47.5676	0.036355				-55.6757	4.63723		-41.2613	0.0380959		-33.2733	0.00814286				-55.6757	6.12055		-41.2613	0.0502833		-33.2733	0.0107476			-57.6577	0.227282
	-55.9159	0.778149		-50.5105	0.102864		-47.5075	0.0365467				-55.6156	4.64517		-41.2012	0.0384665		-33.2132	0.00828239				-55.6156	6.1318		-41.2012	0.0507786		-33.2132	0.0109331			-57.5976	0.225529
	-55.8559	0.779154		-50.4505	0.103185		-47.4474	0.0367181				-55.5556	4.65037		-41.1411	0.0388193		-33.1532	0.00841962				-55.5556	6.13939		-41.1411	0.0512504		-33.1532	0.0111156			-57.5375	0.223785
	-55.7958	0.77971		-50.3904	0.103449		-47.3874	0.0368699				-55.4955	4.65294		-41.0811	0.0391549		-33.0931	0.00855458				-55.4955	6.14349		-41.0811	0.0516994		-33.0931	0.011295			-57.4775	0.222051
	-55.7357	0.779839		-50.3303	0.103658		-47.3273	0.037003				-55.4354	4.65301		-41.021	0.039474		-33.033	0.00868733				-55.4354	6.14425		-41.021	0.0521262		-33.033	0.0114716			-57.4174	0.220327
	-55.6757	0.779559		-50.2703	0.103814		-47.2673	0.037118				-55.3754	4.6507		-40.961	0.0397769		-32.973	0.00881793				-55.3754	6.14183		-40.961	0.0525317		-32.973	0.0116452			-57.3574	0.218612
	-55.6156	0.778891		-50.2102	0.103921		-47.2072	0.0372157				-55.3153	4.64611		-40.9009	0.0400643		-32.9129	0.00894643				-55.3153	6.13638		-40.9009	0.0529164		-32.9129	0.0118161			-57.2973	0.216907
	-55.5556	0.777852		-50.1502	0.103979		-47.1471	0.0372969				-55.2553	4.63937		-40.8408	0.0403367		-32.8529	0.00907286				-55.2553	6.12806		-40.8408	0.0532812		-32.8529	0.0119842			-57.2372	0.215211
	-55.4955	0.776462		-50.0901	0.103992		-47.0871	0.0373621				-55.1952	4.63057		-40.7808	0.0405945		-32.7928	0.00919729				-55.1952	6.11699		-40.7808	0.0536265		-32.7928	0.0121497			-57.1772	0.213526
	-55.4354	0.774737		-50.03	0.103961		-47.027	0.0374121				-55.1351	4.61981		-40.7207	0.0408382		-32.7327	0.00931975				-55.1351	6.10331		-40.7207	0.0539531		-32.7327	0.0123125			-57.1171	0.211849
	-55.3754	0.772694		-49.97	0.103888		-46.967	0.0374474				-55.0751	4.60719		-40.6607	0.0410682		-32.6727	0.0094403				-55.0751	6.08715		-40.6607	0.0542616		-32.6727	0.0124728			-57.0571	0.210183
	-55.3153	0.770349		-49.9099	0.103776		-46.9069	0.0374688				-55.015	4.59282		-40.6006	0.0412851		-32.6126	0.00955897				-55.015	6.06864		-40.6006	0.0545525		-32.6126	0.0126306			-56.997	0.208526
	-55.2553	0.767717		-49.8498	0.103625		-46.8468	0.0374767				-54.955	4.57677		-40.5405	0.0414893		-32.5526	0.00967582				-54.955	6.0479		-40.5405	0.0548265		-32.5526	0.012786			-56.9369	0.206879
	-55.1952	0.764814		-49.7898	0.103438		-46.7868	0.0374718				-54.8949	4.55913		-40.4805	0.0416812		-32.4925	0.00979088				-54.8949	6.02504		-40.4805	0.0550841		-32.4925	0.012939			-56.8769	0.205241
	-55.1351	0.761653		-49.7297	0.103217		-46.7267	0.0374546				-54.8348	4.53999		-40.4204	0.0418611		-32.4324	0.00990419				-54.8348	6.00018		-40.4204	0.0553258		-32.4324	0.0130897			-56.8168	0.203613
	-55.0751	0.758249		-49.6697	0.102963		-46.6667	0.0374256				-54.7748	4.51943		-40.3604	0.0420296		-32.3724	0.0100158				-54.7748	5.97342		-40.3604	0.0555522		-32.3724	0.0132381			-56.7568	0.201995
	-55.015	0.754615		-49.6096	0.102677		-46.6066	0.0373854				-54.7147	4.49753		-40.3003	0.0421869		-32.3123	0.0101258				-54.7147	5.94486		-40.3003	0.0557638		-32.3123	0.0133843			-56.6967	0.200386
	-54.955	0.750763		-49.5495	0.102362		-46.5465	0.0373345				-54.6547	4.47436		-40.2402	0.0423335		-32.2523	0.0102341				-54.6547	5.91461		-40.2402	0.0559612		-32.2523	0.0135284			-56.6366	0.198787
	-54.8949	0.746707		-49.4895	0.102018		-46.4865	0.0372733				-54.5946	4.44999		-40.1802	0.0424697		-32.1922	0.0103408				-54.5946	5.88276		-40.1802	0.0561447		-32.1922	0.0136703			-56.5766	0.197197
	-54.8348	0.742456		-49.4294	0.101648		-46.4264	0.0372023				-54.5345	4.42449		-40.1201	0.0425959		-32.1321	0.010446				-54.5345	5.84941		-40.1201	0.0563148		-32.1321	0.0138102			-56.5165	0.195617
	-54.7748	0.738024		-49.3694	0.101252		-46.3664	0.037122				-54.4745	4.39793		-40.0601	0.0427124		-32.0721	0.0105497				-54.4745	5.81463		-40.0601	0.0564721		-32.0721	0.0139481			-56.4565	0.194047
	-54.7147	0.733421		-49.3093	0.100832		-46.3063	0.0370328				-54.4144	4.37038		-40	0.0428196		-32.012	0.0106519				-54.4144	5.77852		-40	0.0566169		-32.012	0.014084			-56.3964	0.192486
	-54.6547	0.728658		-49.2492	0.100389		-46.2462	0.036935				-54.3544	4.34189		-39.9399	0.0429177		-31.952	0.0107526				-54.3544	5.74116		-39.9399	0.0567497		-31.952	0.014218			-56.3363	0.190935
	-54.5946	0.723744		-49.1892	0.0999245		-46.1862	0.0368292				-54.2943	4.31252		-39.8799	0.0430072		-31.8919	0.010852				-54.2943	5.70263		-39.8799	0.0568709		-31.8919	0.0143501			-56.2763	0.189394
	-54.5345	0.718689		-49.1291	0.0994395		-46.1261	0.0367157				-54.2342	4.28233		-39.8198	0.0430882		-31.8318	0.01095				-54.2342	5.663		-39.8198	0.0569809		-31.8318	0.0144804			-56.2162	0.187862
	-54.4745	0.713503		-49.0691	0.0989351		-46.0661	0.0365948				-54.1742	4.25138		-39.7598	0.0431611		-31.7718	0.0110466				-54.1742	5.62235		-39.7598	0.0570802		-31.7718	0.0146089			-56.1562	0.186339
	-54.4144	0.708195		-49.009	0.0984125		-46.006	0.036467				-54.1141	4.21972		-39.6997	0.0432262		-31.7117	0.011142				-54.1141	5.58074		-39.6997	0.0571689		-31.7117	0.0147357			-56.0961	0.184826
	-54.3544	0.702773		-48.9489	0.0978728		-45.9459	0.0363326				-54.0541	4.18739		-39.6396	0.0432838		-31.6517	0.011236				-54.0541	5.53824		-39.6396	0.0572477		-31.6517	0.0148608			-56.036	0.183323
	-54.2943	0.697246		-48.8889	0.0973169		-45.8859	0.0361919				-53.994	4.15445		-39.5796	0.0433341		-31.5916	0.0113288				-53.994	5.49492		-39.5796	0.0573167		-31.5916	0.0149842			-55.976	0.181829
	-54.2342	0.69162		-48.8288	0.0967458		-45.8258	0.0360453				-53.9339	4.12094		-39.5195	0.0433774		-31.5315	0.0114204				-53.9339	5.45083		-39.5195	0.0573765		-31.5315	0.015106			-55.9159	0.180345
	-54.1742	0.685905		-48.7688	0.0961605		-45.7658	0.0358931				-53.8739	4.08691		-39.4595	0.0434139		-31.4715	0.0115108				-53.8739	5.40605		-39.4595	0.0574272		-31.4715	0.0152262			-55.8559	0.17887
	-54.1141	0.680107		-48.7087	0.0955619		-45.7057	0.0357355				-53.8138	4.0524		-39.3994	0.0434439		-31.4114	0.0116001				-53.8138	5.36062		-39.3994	0.0574692		-31.4114	0.0153449			-55.7958	0.177404
	-54.0541	0.674234		-48.6486	0.0949508		-45.6456	0.0355728				-53.7538	4.01745		-39.3393	0.0434676		-31.3514	0.0116882				-53.7538	5.3146		-39.3393	0.0575029		-31.3514	0.0154621			-55.7357	0.175948
	-53.994	0.668291		-48.5886	0.0943281		-45.5856	0.0354055				-53.6937	3.9821		-39.2793	0.0434853		-31.2913	0.0117752				-53.6937	5.26803		-39.2793	0.0575285		-31.2913	0.0155778			-55.6757	0.174502
	-53.9339	0.662286		-48.5285	0.0936946		-45.5255	0.0352336				-53.6336	3.94639		-39.2192	0.0434972		-31.2312	0.0118612				-53.6336	5.22098		-39.2192	0.0575464		-31.2312	0.0156921			-55.6156	0.173064
	-53.8739	0.656224		-48.4685	0.0930511		-45.4655	0.0350575				-53.5736	3.91035		-39.1592	0.0435035		-31.1712	0.0119461				-53.5736	5.17349		-39.1592	0.0575568		-31.1712	0.015805			-55.5556	0.171636
	-53.8138	0.650112		-48.4084	0.0923982		-45.4054	0.0348775				-53.5135	3.87401		-39.0991	0.0435044		-31.1111	0.0120299				-53.5135	5.12561		-39.0991	0.0575601		-31.1111	0.0159165			-55.4955	0.170218
	-53.7538	0.643955		-48.3483	0.0917369		-45.3453	0.0346937				-53.4535	3.83742		-39.039	0.0435002		-31.0511	0.0121128				-53.4535	5.07737		-39.039	0.0575564		-31.0511	0.0160267			-55.4354	0.168809
	-53.6937	0.637758		-48.2883	0.0910676		-45.2853	0.0345064				-53.3934	3.8006		-38.979	0.0434909		-30.991	0.0121947				-53.3934	5.02882		-38.979	0.0575461		-30.991	0.0161356			-55.3754	0.167409
	-53.6336	0.631527		-48.2282	0.0903911		-45.2252	0.0343159				-53.3333	3.76358		-38.9189	0.0434769		-30.9309	0.0122756				-53.3333	4.98001		-38.9189	0.0575295		-30.9309	0.0162433			-55.3153	0.166018
	-53.5736	0.625267		-48.1682	0.089708		-45.1652	0.0341223				-53.2733	3.7264		-38.8589	0.0434583		-30.8709	0.0123557				-53.2733	4.93096		-38.8589	0.0575067		-30.8709	0.0163497			-55.2553	0.164637
	-53.5135	0.618982		-48.1081	0.0890189		-45.1051	0.0339258				-53.2132	3.68907		-38.7988	0.0434353		-30.8108	0.0124348				-53.2132	4.88172		-38.7988	0.057478		-30.8108	0.0164549			-55.1952	0.163265
	-53.4535	0.612676		-48.048	0.0883244		-45.045	0.0337267				-53.1532	3.65163		-38.7387	0.043408		-30.7508	0.012513				-53.1532	4.83232		-38.7387	0.0574436		-30.7508	0.0165589			-55.1351	0.161902
	-53.3934	0.606355		-47.988	0.0876251		-44.985	0.0335252				-53.0931	3.6141		-38.6787	0.0433766		-30.6907	0.0125904				-53.0931	4.7828		-38.6787	0.0574038		-30.6907	0.0166618			-55.0751	0.160548
	-53.3333	0.600023		-47.9279	0.0869215		-44.9249	0.0333214				-53.033	3.57651		-38.6186	0.0433414		-30.6306	0.012667				-53.033	4.73319		-38.6186	0.0573589		-30.6306	0.0167636			-55.015	0.159204
	-53.2733	0.593682		-47.8679	0.086214		-44.8649	0.0331156				-52.973	3.53887		-38.5586	0.0433024		-30.5706	0.0127427				-52.973	4.68351		-38.5586	0.0573089		-30.5706	0.0168644			-54.955	0.157868
	-53.2132	0.587337		-47.8078	0.0855033		-44.8048	0.0329078				-52.9129	3.50121		-38.4985	0.0432598		-30.5105	0.0128177				-52.9129	4.6338		-38.4985	0.0572541		-30.5105	0.016964			-54.8949	0.156542
	-53.1532	0.580992		-47.7477	0.0847898		-44.7447	0.0326982				-52.8529	3.46356		-38.4384	0.0432138		-30.4505	0.0128918				-52.8529	4.58409		-38.4384	0.0571948		-30.4505	0.0170626			-54.8348	0.155225
	-53.0931	0.57465		-47.6877	0.0840738		-44.6847	0.0324871				-52.7928	3.42592		-38.3784	0.0431645		-30.3904	0.0129653				-52.7928	4.5344		-38.3784	0.0571311		-30.3904	0.0171603			-54.7748	0.153917
	-53.033	0.568314		-47.6276	0.083356		-44.6246	0.0322745				-52.7327	3.38832		-38.3183	0.0431121		-30.3303	0.0130379				-52.7327	4.48475		-38.3183	0.0570631		-30.3303	0.0172569			-54.7147	0.152618
	-52.973	0.561987		-47.5676	0.0826366		-44.5646	0.0320607				-52.6727	3.35079		-38.2583	0.0430567		-30.2703	0.0131099				-52.6727	4.43518		-38.2583	0.0569912		-30.2703	0.0173526			-54.6547	0.151328
	-52.9129	0.555673		-47.5075	0.081916		-44.5045	0.0318457				-52.6126	3.31332		-38.1982	0.0429983		-30.2102	0.0131812				-52.6126	4.3857		-38.1982	0.0569154		-30.2102	0.0174474			-54.5946	0.150047
	-52.8529	0.549373		-47.4474	0.0811947		-44.4444	0.0316297				-52.5526	3.27595		-38.1381	0.0429373		-30.1502	0.0132518				-52.5526	4.33633		-38.1381	0.0568359		-30.1502	0.0175413			-54.5345	0.148775
	-52.7928	0.543091		-47.3874	0.0804731		-44.3844	0.0314128				-52.4925	3.23868		-38.0781	0.0428736		-30.0901	0.0133217				-52.4925	4.28711		-38.0781	0.0567529		-30.0901	0.0176343			-54.4745	0.147511
	-52.7327	0.536829		-47.3273	0.0797513		-44.3243	0.0311951				-52.4324	3.20154		-38.018	0.0428074		-30.03	0.013391				-52.4324	4.23803		-38.018	0.0566666		-30.03	0.0177264			-54.4144	0.146257
	-52.6727	0.530589		-47.2673	0.0790299		-44.2643	0.0309768				-52.3724	3.16452		-37.958	0.0427388		-29.97	0.0134597				-52.3724	4.18914		-37.958	0.0565771		-29.97	0.0178177			-54.3544	0.145012
	-52.6126	0.524375		-47.2072	0.078309		-44.2042	0.030758				-52.3123	3.12766		-37.8979	0.042668		-29.9099	0.0135278				-52.3123	4.14043		-37.8979	0.0564846		-29.9099	0.0179082			-54.2943	0.143775
	-52.5526	0.518187		-47.1471	0.0775891		-44.1441	0.0305388				-52.2523	3.09096		-37.8378	0.042595		-29.8498	0.0135952				-52.2523	4.09193		-37.8378	0.0563892		-29.8498	0.0179979			-54.2342	0.142547
	-52.4925	0.512028		-47.0871	0.0768703		-44.0841	0.0303192				-52.1922	3.05443		-37.7778	0.0425199		-29.7898	0.0136621				-52.1922	4.04366		-37.7778	0.056291		-29.7898	0.0180869			-54.1742	0.141328
	-52.4324	0.5059		-47.027	0.076153		-44.024	0.0300995				-52.1321	3.01809		-37.7177	0.0424429		-29.7297	0.0137285				-52.1321	3.99563		-37.7177	0.0561902		-29.7297	0.0181751			-54.1141	0.140118
	-52.3724	0.499804		-46.967	0.0754374		-43.964	0.0298796				-52.0721	2.98194		-37.6577	0.042364		-29.6697	0.0137943				-52.0721	3.94785		-37.6577	0.056087		-29.6697	0.0182626			-54.0541	0.138916
	-52.3123	0.493743		-46.9069	0.0747237		-43.9039	0.0296597				-52.012	2.94599		-37.5976	0.0422834		-29.6096	0.0138595				-52.012	3.90034		-37.5976	0.0559814		-29.6096	0.0183493			-53.994	0.137723
	-52.2523	0.487717		-46.8468	0.0740123		-43.8438	0.0294399				-51.952	2.91026		-37.5375	0.0422012		-29.5495	0.0139243				-51.952	3.85311		-37.5375	0.0558735		-29.5495	0.0184354			-53.9339	0.136538
	-52.1922	0.48173		-46.7868	0.0733032		-43.7838	0.0292202				-51.8919	2.87475		-37.4775	0.0421173		-29.4895	0.0139885				-51.8919	3.80616		-37.4775	0.0557636		-29.4895	0.0185208			-53.8739	0.135362
	-52.1321	0.47578		-46.7267	0.0725968		-43.7237	0.0290007				-51.8318	2.83947		-37.4174	0.042032		-29.4294	0.0140523				-51.8318	3.75952		-37.4174	0.0556517		-29.4294	0.0186056			-53.8138	0.134195
	-52.0721	0.469872		-46.6667	0.0718933		-43.6637	0.0287816				-51.7718	2.80442		-37.3574	0.0419453		-29.3694	0.0141156				-51.7718	3.7132		-37.3574	0.0555379		-29.3694	0.0186898			-53.7538	0.133036
	-52.012	0.464004		-46.6066	0.0711927		-43.6036	0.0285628				-51.7117	2.76963		-37.2973	0.0418573		-29.3093	0.0141784				-51.7117	3.66719		-37.2973	0.0554224		-29.3093	0.0187733			-53.6937	0.131886
	-51.952	0.458179		-46.5465	0.0704954		-43.5435	0.0283445				-51.6517	2.73508		-37.2372	0.0417681		-29.2492	0.0142408				-51.6517	3.62152		-37.2372	0.0553052		-29.2492	0.0188563			-53.6336	0.130744
	-51.8919	0.452397		-46.4865	0.0698015		-43.4835	0.0281267				-51.5916	2.7008		-37.1772	0.0416777		-29.1892	0.0143028				-51.5916	3.57618		-37.1772	0.0551865		-29.1892	0.0189386			-53.5736	0.129611
	-51.8318	0.446661		-46.4264	0.069111		-43.4234	0.0279095				-51.5315	2.66678		-37.1171	0.0415862		-29.1291	0.0143643				-51.5315	3.5312		-37.1171	0.0550663		-29.1291	0.0190205			-53.5135	0.128486
	-51.7718	0.440969		-46.3664	0.0684243		-43.3634	0.027693				-51.4715	2.63303		-37.0571	0.0414937		-29.0691	0.0144255				-51.4715	3.48656		-37.0571	0.0549447		-29.0691	0.0191017			-53.4535	0.127369
	-51.7117	0.435325		-46.3063	0.0677414		-43.3033	0.0274771				-51.4114	2.59955		-36.997	0.0414002		-29.009	0.0144862				-51.4114	3.44229		-36.997	0.0548219		-29.009	0.0191825			-53.3934	0.126261
	-51.6517	0.429727		-46.2462	0.0670625		-43.2432	0.027262				-51.3514	2.56636		-36.9369	0.0413059		-28.9489	0.0145466				-51.3514	3.39839		-36.9369	0.0546979		-28.9489	0.0192627			-53.3333	0.12516
	-51.5916	0.424177		-46.1862	0.0663876		-43.1832	0.0270477				-51.2913	2.53344		-36.8769	0.0412108		-28.8889	0.0146066				-51.2913	3.35486		-36.8769	0.0545728		-28.8889	0.0193425			-53.2733	0.124068
	-51.5315	0.418676		-46.1261	0.065717		-43.1231	0.0268343				-51.2312	2.50082		-36.8168	0.041115		-28.8288	0.0146662				-51.2312	3.31171		-36.8168	0.0544468		-28.8288	0.0194218			-53.2132	0.122985
	-51.4715	0.413225		-46.0661	0.0650507		-43.0631	0.0266218				-51.1712	2.46849		-36.7568	0.0410184		-28.7688	0.0147255				-51.1712	3.26895		-36.7568	0.0543198		-28.7688	0.0195006			-53.1532	0.121909
	-51.4114	0.407823		-46.006	0.0643889		-43.003	0.0264102				-51.1111	2.43645		-36.6967	0.0409213		-28.7087	0.0147845				-51.1111	3.22657		-36.6967	0.0541919		-28.7087	0.0195789			-53.0931	0.120842
	-51.3514	0.402471		-45.9459	0.0637316		-42.9429	0.0261996				-51.0511	2.40471		-36.6366	0.0408236		-28.6486	0.0148431				-51.0511	3.18458		-36.6366	0.0540633		-28.6486	0.0196569			-53.033	0.119782
	-51.2913	0.39717		-45.8859	0.0630789		-42.8829	0.0259901				-50.991	2.37327		-36.5766	0.0407253		-28.5886	0.0149014				-50.991	3.14299		-36.5766	0.053934		-28.5886	0.0197344			-52.973	0.118731
	-51.2312	0.391921		-45.8258	0.0624309		-42.8228	0.0257816				-50.9309	2.34213		-36.5165	0.0406267		-28.5285	0.0149594				-50.9309	3.1018		-36.5165	0.0538041		-28.5285	0.0198115			-52.9129	0.117687
	-51.1712	0.386722		-45.7658	0.0617877		-42.7628	0.0255743				-50.8709	2.3113		-36.4565	0.0405276		-28.4685	0.0150171				-50.8709	3.06101		-36.4565	0.0536736		-28.4685	0.0198882			-52.8529	0.116652
	-51.1111	0.381576		-45.7057	0.0611493		-42.7027	0.0253681				-50.8108	2.28077		-36.3964	0.0404281		-28.4084	0.0150746				-50.8108	3.02062		-36.3964	0.0535427		-28.4084	0.0199646			-52.7928	0.115624
	-51.0511	0.376482		-45.6456	0.0605159		-42.6426	0.025163				-50.7508	2.25055		-36.3363	0.0403284		-28.3483	0.0151317				-50.7508	2.98064		-36.3363	0.0534113		-28.3483	0.0200405			-52.7327	0.114605
	-50.991	0.37144		-45.5856	0.0598875		-42.5826	0.0249592				-50.6907	2.22065		-36.2763	0.0402284		-28.2883	0.0151886				-50.6907	2.94107		-36.2763	0.0532795		-28.2883	0.0201162			-52.6727	0.113593
	-50.9309	0.36645		-45.5255	0.0592642		-42.5225	0.0247566				-50.6306	2.19105		-36.2162	0.0401281		-28.2282	0.0152453				-50.6306	2.90191		-36.2162	0.0531475		-28.2282	0.0201914			-52.6126	0.112589
	-50.8709	0.361514		-45.4655	0.0586459		-42.4625	0.0245553				-50.5706	2.16176		-36.1562	0.0400277		-28.1682	0.0153016				-50.5706	2.86316		-36.1562	0.0530152		-28.1682	0.0202664			-52.5526	0.111593
	-50.8108	0.35663		-45.4054	0.0580328		-42.4024	0.0243552				-50.5105	2.13279		-36.0961	0.0399272		-28.1081	0.0153578				-50.5105	2.82482		-36.0961	0.0528828		-28.1081	0.020341			-52.4925	0.110604
	-50.7508	0.351798		-45.3453	0.0574248		-42.3423	0.0241565				-50.4505	2.10412		-36.036	0.0398266		-28.048	0.0154137				-50.4505	2.78689		-36.036	0.0527501		-28.048	0.0204154			-52.4324	0.109623
	-50.6907	0.34702		-45.2853	0.0568222		-42.2823	0.0239591				-50.3904	2.07578		-35.976	0.0397259		-27.988	0.0154694				-50.3904	2.74938		-35.976	0.0526175		-27.988	0.0204894			-52.3724	0.10865
	-50.6306	0.342295		-45.2252	0.0562247		-42.2222	0.023763				-50.3303	2.04774		-35.9159	0.0396252		-27.9279	0.0155249				-50.3303	2.71228		-35.9159	0.0524847		-27.9279	0.0205632			-52.3123	0.107684
	-50.5706	0.337623		-45.1652	0.0556326		-42.1622	0.0235683				-50.2703	2.02002		-35.8559	0.0395246		-27.8679	0.0155802				-50.2703	2.67559		-35.8559	0.052352		-27.8679	0.0206367			-52.2523	0.106726
	-50.5105	0.333003		-45.1051	0.0550458		-42.1021	0.023375				-50.2102	1.99261		-35.7958	0.039424		-27.8078	0.0156353				-50.2102	2.63932		-35.7958	0.0522194		-27.8078	0.0207099			-52.1922	0.105776
	-50.4505	0.328437		-45.045	0.0544643		-42.042	0.0231831				-50.1502	1.96551		-35.7357	0.0393235		-27.7477	0.0156903				-50.1502	2.60345		-35.7357	0.0520869		-27.7477	0.0207829			-52.1321	0.104833
	-50.3904	0.323923		-44.985	0.0538882		-41.982	0.0229926				-50.0901	1.93872		-35.6757	0.0392231		-27.6877	0.015745				-50.0901	2.568		-35.6757	0.0519545		-27.6877	0.0208556			-52.0721	0.103897
	-50.3303	0.319461		-44.9249	0.0533175		-41.9219	0.0228036				-50.03	1.91224		-35.6156	0.0391229		-27.6276	0.0157996				-50.03	2.53296		-35.6156	0.0518223		-27.6276	0.0209281			-52.012	0.102969
	-50.2703	0.315053		-44.8649	0.0527522		-41.8619	0.0226159				-49.97	1.88608		-35.5556	0.0390228		-27.5676	0.015854				-49.97	2.49833		-35.5556	0.0516904		-27.5676	0.0210004			-51.952	0.102048
	-50.2102	0.310696		-44.8048	0.0521922		-41.8018	0.0224298				-49.9099	1.86022		-35.4955	0.038923		-27.5075	0.0159082				-49.9099	2.46411		-35.4955	0.0515587		-27.5075	0.0210725			-51.8919	0.101134
	-50.1502	0.306392		-44.7447	0.0516377		-41.7417	0.0222451				-49.8498	1.83467		-35.4354	0.0388234		-27.4474	0.0159623				-49.8498	2.43029		-35.4354	0.0514273		-27.4474	0.0211444			-51.8318	0.100228
	-50.0901	0.302139		-44.6847	0.0510886		-41.6817	0.0220619				-49.7898	1.80943		-35.3754	0.0387241		-27.3874	0.0160163				-49.7898	2.39688		-35.3754	0.0512963		-27.3874	0.0212161			-51.7718	0.0993288
	-50.03	0.297938		-44.6246	0.0505449		-41.6216	0.0218802				-49.7297	1.78449		-35.3153	0.038625		-27.3273	0.0160701				-49.7297	2.36387		-35.3153	0.0511657		-27.3273	0.0212876			-51.7117	0.0984369
	-49.97	0.293789		-44.5646	0.0500066		-41.5616	0.0216999				-49.6697	1.75986		-35.2553	0.0385263		-27.2673	0.0161238				-49.6697	2.33127		-35.2553	0.0510354		-27.2673	0.021359			-51.6517	0.0975521
	-49.9099	0.289691		-44.5045	0.0494737		-41.5015	0.0215212				-49.6096	1.73553		-35.1952	0.038428		-27.2072	0.0161774				-49.6096	2.29906		-35.1952	0.0509057		-27.2072	0.0214302			-51.5916	0.0966744
	-49.8498	0.285644		-44.4444	0.0489462		-41.4414	0.021344				-49.5495	1.7115		-35.1351	0.03833		-27.1471	0.0162308				-49.5495	2.26725		-35.1351	0.0507764		-27.1471	0.0215012			-51.5315	0.0958037
	-49.7898	0.281647		-44.3844	0.0484241		-41.3814	0.0211683				-49.4895	1.68777		-35.0751	0.0382324		-27.0871	0.0162842				-49.4895	2.23584		-35.0751	0.0506476		-27.0871	0.0215721			-51.4715	0.0949401
	-49.7297	0.277701		-44.3243	0.0479074		-41.3213	0.020994				-49.4294	1.66434		-35.015	0.0381352		-27.027	0.0163374				-49.4294	2.20482		-35.015	0.0505193		-27.027	0.0216429			-51.4114	0.0940835
	-49.6697	0.273805		-44.2643	0.0473961		-41.2613	0.0208213				-49.3694	1.64121		-34.955	0.0380384		-26.967	0.0163906				-49.3694	2.17419		-34.955	0.0503916		-26.967	0.0217135			-51.3514	0.0932338
	-49.6096	0.269959		-44.2042	0.0468901		-41.2012	0.0206502				-49.3093	1.61836		-34.8949	0.0379421		-26.9069	0.0164437				-49.3093	2.14395		-34.8949	0.0502645		-26.9069	0.021784			-51.2913	0.0923909
	-49.5495	0.266162		-44.1441	0.0463894		-41.1411	0.0204805				-49.2492	1.59581		-34.8348	0.0378462		-26.8468	0.0164966				-49.2492	2.1141		-34.8348	0.050138		-26.8468	0.0218544			-51.2312	0.091555
	-49.4895	0.262414		-44.0841	0.0458941		-41.0811	0.0203123				-49.1892	1.57355		-34.7748	0.0377509		-26.7868	0.0165495				-49.1892	2.08463		-34.7748	0.0500121		-26.7868	0.0219247			-51.1712	0.0907258
	-49.4294	0.258714		-44.024	0.045404		-41.021	0.0201457				-49.1291	1.55158		-34.7147	0.037656		-26.7267	0.0166024				-49.1291	2.05554		-34.7147	0.0498869		-26.7267	0.0219949			-51.1111	0.0899034
	-49.3694	0.255063		-43.964	0.0449192		-40.961	0.0199806				-49.0691	1.52989		-34.6547	0.0375617		-26.6667	0.0166551				-49.0691	2.02682		-34.6547	0.0497624		-26.6667	0.022065			-51.0511	0.0890877
	-49.3093	0.25146		-43.9039	0.0444397		-40.9009	0.019817				-49.009	1.50849		-34.5946	0.0374679		-26.6066	0.0167079				-49.009	1.99848		-34.5946	0.0496385		-26.6066	0.022135			-50.991	0.0882788
	-49.2492	0.247905		-43.8438	0.0439654		-40.8408	0.0196549				-48.9489	1.48737		-34.5345	0.0373746		-26.5465	0.0167605				-48.9489	1.97052		-34.5345	0.0495154		-26.5465	0.022205			-50.9309	0.0874764
	-49.1892	0.244396		-43.7838	0.0434963		-40.7808	0.0194944				-48.8889	1.46652		-34.4745	0.037282		-26.4865	0.0168131				-48.8889	1.94292		-34.4745	0.0493931		-26.4865	0.0222748			-50.8709	0.0866807
	-49.1291	0.240935		-43.7237	0.0430324		-40.7207	0.0193353				-48.8288	1.44595		-34.4144	0.0371899		-26.4264	0.0168657				-48.8288	1.91569		-34.4144	0.0492715		-26.4264	0.0223446			-50.8108	0.0858915
	-49.0691	0.237519		-43.6637	0.0425737		-40.6607	0.0191778				-48.7688	1.42566		-34.3544	0.0370984		-26.3664	0.0169182				-48.7688	1.88881		-34.3544	0.0491507		-26.3664	0.0224144			-50.7508	0.0851088
	-49.009	0.23415		-43.6036	0.04212		-40.6006	0.0190218				-48.7087	1.40564		-34.2943	0.0370075		-26.3063	0.0169706				-48.7087	1.8623		-34.2943	0.0490307		-26.3063	0.0224841			-50.6907	0.0843326
	-48.9489	0.230826		-43.5435	0.0416715		-40.5405	0.0188672				-48.6486	1.38588		-34.2342	0.0369172		-26.2462	0.0170231				-48.6486	1.83615		-34.2342	0.0489115		-26.2462	0.0225538			-50.6306	0.0835628
	-48.8889	0.227547		-43.4835	0.041228		-40.4805	0.0187142				-48.5886	1.3664		-34.1742	0.0368276		-26.1862	0.0170755				-48.5886	1.81034		-34.1742	0.0487931		-26.1862	0.0226234			-50.5706	0.0827994
	-48.8288	0.224313		-43.4234	0.0407895		-40.4204	0.0185626				-48.5285	1.34717		-34.1141	0.0367386		-26.1261	0.0171279				-48.5285	1.78489		-34.1141	0.0486756		-26.1261	0.022693			-50.5105	0.0820424
	-48.7688	0.221124		-43.3634	0.040356		-40.3604	0.0184126				-48.4685	1.32821		-34.0541	0.0366502		-26.0661	0.0171803				-48.4685	1.75978		-34.0541	0.0485589		-26.0661	0.0227626			-50.4505	0.0812917
	-48.7087	0.217978		-43.3033	0.0399275		-40.3003	0.018264				-48.4084	1.30951		-33.994	0.0365625		-26.006	0.0172327				-48.4084	1.73502		-33.994	0.0484431		-26.006	0.0228322			-50.3904	0.0805472
	-48.6486	0.214875		-43.2432	0.0395038		-40.2402	0.0181169				-48.3483	1.29107		-33.9339	0.0364755		-25.9459	0.017285				-48.3483	1.71059		-33.9339	0.0483282		-25.9459	0.0229018			-50.3303	0.079809
	-48.5886	0.211816		-43.1832	0.0390851		-40.1802	0.0179712				-48.2883	1.27288		-33.8739	0.0363892		-25.8859	0.0173374				-48.2883	1.6865		-33.8739	0.0482142		-25.8859	0.0229713			-50.2703	0.079077
	-48.5285	0.208799		-43.1231	0.0386712		-40.1201	0.0178271				-48.2282	1.25494		-33.8138	0.0363035		-25.8258	0.0173898				-48.2282	1.66275		-33.8138	0.0481011		-25.8258	0.0230409			-50.2102	0.0783511
	-48.4685	0.205824		-43.0631	0.0382622		-40.0601	0.0176843				-48.1682	1.23724		-33.7538	0.0362186		-25.7658	0.0174421				-48.1682	1.63932		-33.7538	0.0479889		-25.7658	0.0231104			-50.1502	0.0776313
	-48.4084	0.20289		-43.003	0.0378579		-40	0.0175431				-48.1081	1.2198		-33.6937	0.0361344		-25.7057	0.0174945				-48.1081	1.61622		-33.6937	0.0478776		-25.7057	0.02318			-50.0901	0.0769175
	-48.3483	0.199998		-42.9429	0.0374583		-39.9399	0.0174032				-48.048	1.2026		-33.6336	0.0360508		-25.6456	0.0175469				-48.048	1.59344		-33.6336	0.0477673		-25.6456	0.0232496			-50.03	0.0762098
	-48.2883	0.197147		-42.8829	0.0370635		-39.8799	0.0172648				-47.988	1.18564		-33.5736	0.035968		-25.5856	0.0175993				-47.988	1.57098		-33.5736	0.0476579		-25.5856	0.0233192			-49.97	0.0755081
	-48.2282	0.194335		-42.8228	0.0366733		-39.8198	0.0171278				-47.9279	1.16892		-33.5135	0.035886		-25.5255	0.0176517				-47.9279	1.54883		-33.5135	0.0475495		-25.5255	0.0233888			-49.9099	0.0748123
	-48.1682	0.191564		-42.7628	0.0362877		-39.7598	0.0169923				-47.8679	1.15243		-33.4535	0.0358046		-25.4655	0.0177042				-47.8679	1.527		-33.4535	0.0474421		-25.4655	0.0234585			-49.8498	0.0741223
	-48.1081	0.188832		-42.7027	0.0359067		-39.6997	0.0168581				-47.8078	1.13617		-33.3934	0.035724		-25.4054	0.0177567				-47.8078	1.50547		-33.3934	0.0473356		-25.4054	0.0235282			-49.7898	0.0734383
	-48.048	0.186139		-42.6426	0.0355303		-39.6396	0.0167253				-47.7477	1.12015		-33.3333	0.0356442		-25.3453	0.0178092				-47.7477	1.48425		-33.3333	0.0472301		-25.3453	0.0235979			-49.7297	0.0727601
	-47.988	0.183485		-42.5826	0.0351584		-39.5796	0.016594				-47.6877	1.10436		-33.2733	0.0355651		-25.2853	0.0178617				-47.6877	1.46333		-33.2733	0.0471256		-25.2853	0.0236677			-49.6697	0.0720876
	-47.9279	0.180868		-42.5225	0.0347909		-39.5195	0.016464				-47.6276	1.08879		-33.2132	0.0354867		-25.2252	0.0179143				-47.6276	1.44271		-33.2132	0.0470221		-25.2252	0.0237376			-49.6096	0.0714209
	-47.8679	0.178289		-42.4625	0.0344278		-39.4595	0.0163354				-47.5676	1.07344		-33.1532	0.0354091		-25.1652	0.017967				-47.5676	1.42238		-33.1532	0.0469196		-25.1652	0.0238075			-49.5495	0.0707599
	-47.8078	0.175748		-42.4024	0.0340692		-39.3994	0.0162081				-47.5075	1.05831		-33.0931	0.0353323		-25.1051	0.0180197				-47.5075	1.40234		-33.0931	0.0468181		-25.1051	0.0238774			-49.4895	0.0701045
	-47.7477	0.173243		-42.3423	0.0337148		-39.3393	0.0160822				-47.4474	1.0434		-33.033	0.0352562		-25.045	0.0180724				-47.4474	1.38259		-33.033	0.0467176		-25.045	0.0239475			-49.4294	0.0694548
	-47.6877	0.170774		-42.2823	0.0333648		-39.2793	0.0159577				-47.3874	1.0287		-32.973	0.0351809		-24.985	0.0181252				-47.3874	1.36312		-32.973	0.0466181		-24.985	0.0240176			-49.3694	0.0688106
	-47.6276	0.168341		-42.2222	0.033019		-39.2192	0.0158344				-47.3273	1.01422		-32.9129	0.0351064		-24.9249	0.018178				-47.3273	1.34394		-32.9129	0.0465197		-24.9249	0.0240877			-49.3093	0.0681719
	-47.5676	0.165943		-42.1622	0.0326774		-39.1592	0.0157125				-47.2673	0.99994		-32.8529	0.0350327		-24.8649	0.0182309				-47.2673	1.32503		-32.8529	0.0464223		-24.8649	0.024158			-49.2492	0.0675388
	-47.5075	0.163581		-42.1021	0.0323401		-39.0991	0.015592				-47.2072	0.985872		-32.7928	0.0349597		-24.8048	0.0182839				-47.2072	1.3064		-32.7928	0.0463259		-24.8048	0.0242283			-49.1892	0.0669111
	-47.4474	0.161253		-42.042	0.0320068		-39.039	0.0154727				-47.1471	0.972008		-32.7327	0.0348875		-24.7447	0.0183369				-47.1471	1.28803		-32.7327	0.0462305		-24.7447	0.0242987			-49.1291	0.0662889
	-47.3874	0.158959		-41.982	0.0316776		-38.979	0.0153547				-47.0871	0.958345		-32.6727	0.0348162		-24.6847	0.01839				-47.0871	1.26994		-32.6727	0.0461362		-24.6847	0.0243692			-49.0691	0.065672
	-47.3273	0.156698		-41.9219	0.0313525		-38.9189	0.015238				-47.027	0.944882		-32.6126	0.0347456		-24.6246	0.0184431				-47.027	1.2521		-32.6126	0.0460429		-24.6246	0.0244398			-49.009	0.0650604
	-47.2673	0.154471		-41.8619	0.0310314		-38.8589	0.0151226				-46.967	0.931615		-32.5526	0.0346757		-24.5646	0.0184964				-46.967	1.23453		-32.5526	0.0459507		-24.5646	0.0245105			-48.9489	0.0644542
	-47.2072	0.152277		-41.8018	0.0307143		-38.7988	0.0150084				-46.9069	0.918542		-32.4925	0.0346067		-24.5045	0.0185497				-46.9069	1.21721		-32.4925	0.0458595		-24.5045	0.0245813			-48.8889	0.0638532
	-47.1471	0.150115		-41.7417	0.0304011		-38.7387	0.0148955				-46.8468	0.905661		-32.4324	0.0345385		-24.4444	0.0186031				-46.8468	1.20015		-32.4324	0.0457693		-24.4444	0.0246522			-48.8288	0.0632575
	-47.0871	0.147985		-41.6817	0.0300918		-38.6787	0.0147838				-46.7868	0.89297		-32.3724	0.0344711		-24.3844	0.0186566				-46.7868	1.18334		-32.3724	0.0456802		-24.3844	0.0247232			-48.7688	0.0626669
	-47.027	0.145887		-41.6216	0.0297863		-38.6186	0.0146734				-46.7267	0.880464		-32.3123	0.0344044		-24.3243	0.0187101				-46.7267	1.16678		-32.3123	0.0455921		-24.3243	0.0247943			-48.7087	0.0620815
	-46.967	0.143819		-41.5616	0.0294846		-38.5586	0.0145642				-46.6667	0.868144		-32.2523	0.0343386		-24.2643	0.0187638				-46.6667	1.15045		-32.2523	0.0455051		-24.2643	0.0248655			-48.6486	0.0615012
	-46.9069	0.141783		-41.5015	0.0291867		-38.4985	0.0144562				-46.6066	0.856004		-32.1922	0.0342735		-24.2042	0.0188175				-46.6066	1.13437		-32.1922	0.0454192		-24.2042	0.0249369			-48.5886	0.0609259
	-46.8468	0.139776		-41.4414	0.0288925		-38.4384	0.0143494				-46.5465	0.844045		-32.1321	0.0342093		-24.1441	0.0188713				-46.5465	1.11853		-32.1321	0.0453343		-24.1441	0.0250084			-48.5285	0.0603557
	-46.7868	0.1378		-41.3814	0.028602		-38.3784	0.0142438				-46.4865	0.832262		-32.0721	0.0341458		-24.0841	0.0189253				-46.4865	1.10292		-32.0721	0.0452504		-24.0841	0.02508			-48.4685	0.0597905
	-46.7267	0.135853		-41.3213	0.0283152		-38.3183	0.0141394				-46.4264	0.820654		-32.012	0.0340831		-24.024	0.0189793				-46.4264	1.08755		-32.012	0.0451677		-24.024	0.0251517			-48.4084	0.0592303
	-46.6667	0.133935		-41.2613	0.0280319		-38.2583	0.0140361				-46.3664	0.809218		-31.952	0.0340213		-23.964	0.0190334				-46.3664	1.0724		-31.952	0.0450859		-23.964	0.0252236			-48.3483	0.058675
	-46.6066	0.132046		-41.2012	0.0277522		-38.1982	0.013934				-46.3063	0.797953		-31.8919	0.0339602		-23.9039	0.0190876				-46.3063	1.05747		-31.8919	0.0450052		-23.9039	0.0252955			-48.2883	0.0581245
	-46.5465	0.130185		-41.1411	0.027476		-38.1381	0.0138331				-46.2462	0.786855		-31.8318	0.0339		-23.8438	0.019142				-46.2462	1.04277		-31.8318	0.0449256		-23.8438	0.0253677			-48.2282	0.0575789
	-46.4865	0.128352		-41.0811	0.0272033		-38.0781	0.0137332				-46.1862	0.775922		-31.7718	0.0338405		-23.7838	0.0191964				-46.1862	1.02829		-31.7718	0.044847		-23.7838	0.0254399			-48.1682	0.0570382
	-46.4264	0.126547		-41.021	0.026934		-38.018	0.0136346				-46.1261	0.765153		-31.7117	0.0337818		-23.7237	0.0192509				-46.1261	1.01402		-31.7117	0.0447695		-23.7237	0.0255124			-48.1081	0.0565022
	-46.3664	0.124768		-40.961	0.0266682		-37.958	0.013537				-46.0661	0.754544		-31.6517	0.0337239		-23.6637	0.0193056				-46.0661	0.999966		-31.6517	0.044693		-23.6637	0.0255849			-48.048	0.0559709
	-46.3063	0.123017		-40.9009	0.0264057		-37.8979	0.0134405				-46.006	0.744094		-31.5916	0.0336669		-23.6036	0.0193604				-46.006	0.986122		-31.5916	0.0446176		-23.6036	0.0256576			-47.988	0.0554443
	-46.2462	0.121292		-40.8408	0.0261465		-37.8378	0.0133452				-45.9459	0.7338		-31.5315	0.0336106		-23.5435	0.0194152				-45.9459	0.972485		-31.5315	0.0445432		-23.5435	0.0257305			-47.9279	0.0549224
	-46.1862	0.119593		-40.7808	0.0258906		-37.7778	0.0132509				-45.8859	0.723661		-31.4715	0.0335551		-23.4835	0.0194702				-45.8859	0.959052		-31.4715	0.0444699		-23.4835	0.0258035			-47.8679	0.0544052
	-46.1261	0.117919		-40.7207	0.025638		-37.7177	0.0131577				-45.8258	0.713673		-31.4114	0.0335004		-23.4234	0.0195254				-45.8258	0.945821		-31.4114	0.0443976		-23.4234	0.0258767			-47.8078	0.0538925
	-46.0661	0.116271		-40.6607	0.0253886		-37.6577	0.0130656				-45.7658	0.703836		-31.3514	0.0334465		-23.3634	0.0195806				-45.7658	0.932788		-31.3514	0.0443264		-23.3634	0.02595			-47.7477	0.0533844
	-46.006	0.114648		-40.6006	0.0251423		-37.5976	0.0129745				-45.7057	0.694147		-31.2913	0.0333933		-23.3033	0.019636				-45.7057	0.919951		-31.2913	0.0442562		-23.3033	0.0260235			-47.6877	0.0528808
	-45.9459	0.11305		-40.5405	0.0248992		-37.5375	0.0128845				-45.6456	0.684603		-31.2312	0.033341		-23.2432	0.0196915				-45.6456	0.907307		-31.2312	0.044187		-23.2432	0.0260972			-47.6276	0.0523817
	-45.8859	0.111475		-40.4805	0.0246592		-37.4775	0.0127955				-45.5856	0.675203		-31.1712	0.0332895		-23.1832	0.0197471				-45.5856	0.894853		-31.1712	0.0441189		-23.1832	0.026171			-47.5676	0.051887
	-45.8258	0.109925		-40.4204	0.0244222		-37.4174	0.0127075				-45.5255	0.665944		-31.1111	0.0332387		-23.1231	0.0198028				-45.5255	0.882587		-31.1111	0.0440519		-23.1231	0.026245			-47.5075	0.0513968
	-45.7658	0.108398		-40.3604	0.0241883		-37.3574	0.0126206				-45.4655	0.656825		-31.0511	0.0331887		-23.0631	0.0198587				-45.4655	0.870506		-31.0511	0.0439858		-23.0631	0.0263192			-47.4474	0.0509109
	-45.7057	0.106894		-40.3003	0.0239573		-37.2973	0.0125346				-45.4054	0.647844		-30.991	0.0331395		-23.003	0.0199147				-45.4054	0.858607		-30.991	0.0439208		-23.003	0.0263935			-47.3874	0.0504294
	-45.6456	0.105414		-40.2402	0.0237294		-37.2372	0.0124497				-45.3453	0.638999		-30.9309	0.0330911		-22.9429	0.0199708				-45.3453	0.846887		-30.9309	0.0438569		-22.9429	0.026468			-47.3273	0.0499522
	-45.5856	0.103955		-40.1802	0.0235043		-37.1772	0.0123657				-45.2853	0.630287		-30.8709	0.0330435		-22.8829	0.0200271				-45.2853	0.835344		-30.8709	0.0437939		-22.8829	0.0265427			-47.2673	0.0494793
	-45.5255	0.102519		-40.1201	0.0232821		-37.1171	0.0122827				-45.2252	0.621706		-30.8108	0.0329966		-22.8228	0.0200835				-45.2252	0.823976		-30.8108	0.043732		-22.8228	0.0266176			-47.2072	0.0490106
	-45.4655	0.101105		-40.0601	0.0230627		-37.0571	0.0122007				-45.1652	0.613256		-30.7508	0.0329505		-22.7628	0.0201401				-45.1652	0.81278		-30.7508	0.0436711		-22.7628	0.0266927			-47.1471	0.0485462
	-45.4054	0.0997123		-40	0.0228462		-36.997	0.0121196				-45.1051	0.604933		-30.6907	0.0329052		-22.7027	0.0201968				-45.1051	0.801753		-30.6907	0.0436112		-22.7027	0.0267679			-47.0871	0.0480859
	-45.3453	0.098341		-39.9399	0.0226325		-36.9369	0.0120394				-45.045	0.596737		-30.6306	0.0328607		-22.6426	0.0202536				-45.045	0.790893		-30.6306	0.0435524		-22.6426	0.0268434			-47.027	0.0476298
	-45.2853	0.0969905		-39.8799	0.0224214		-36.8769	0.0119602				-44.985	0.588664		-30.5706	0.0328169		-22.5826	0.0203106				-44.985	0.780198		-30.5706	0.0434946		-22.5826	0.026919			-46.967	0.0471778
	-45.2252	0.0956607		-39.8198	0.0222131		-36.8168	0.011882				-44.9249	0.580714		-30.5105	0.0327739		-22.5225	0.0203677				-44.9249	0.769664		-30.5105	0.0434377		-22.5225	0.0269948			-46.9069	0.0467298
	-45.1652	0.0943512		-39.7598	0.0220075		-36.7568	0.0118046				-44.8649	0.572885		-30.4505	0.0327316		-22.4625	0.020425				-44.8649	0.759291		-30.4505	0.0433819		-22.4625	0.0270708			-46.8468	0.0462859
	-45.1051	0.0930617		-39.6997	0.0218045		-36.6967	0.0117282				-44.8048	0.565175		-30.3904	0.0326902		-22.4024	0.0204824				-44.8048	0.749074		-30.3904	0.0433271		-22.4024	0.0271471			-46.7868	0.0458461
	-45.045	0.0917919		-39.6396	0.0216042		-36.6366	0.0116526				-44.7447	0.557581		-30.3303	0.0326494		-22.3423	0.0205399				-44.7447	0.739013		-30.3303	0.0432733		-22.3423	0.0272235			-46.7267	0.0454102
	-44.985	0.0905416		-39.5796	0.0214064		-36.5766	0.011578				-44.6847	0.550103		-30.2703	0.0326095		-22.2823	0.0205977				-44.6847	0.729104		-30.2703	0.0432205		-22.2823	0.0273001			-46.6667	0.0449782
	-44.9249	0.0893104		-39.5195	0.0212111		-36.5165	0.0115042				-44.6246	0.542738		-30.2102	0.0325702		-22.2222	0.0206555				-44.6246	0.719346		-30.2102	0.0431687		-22.2222	0.0273769			-46.6066	0.0445502
	-44.8649	0.088098		-39.4595	0.0210184		-36.4565	0.0114313				-44.5646	0.535485		-30.1502	0.0325318		-22.1622	0.0207136				-44.5646	0.709736		-30.1502	0.0431179		-22.1622	0.0274539			-46.5465	0.0441261
	-44.8048	0.0869042		-39.3994	0.0208281		-36.3964	0.0113592				-44.5045	0.528343		-30.0901	0.0324941		-22.1021	0.0207717				-44.5045	0.700272		-30.0901	0.0430681		-22.1021	0.0275311			-46.4865	0.0437058
	-44.7447	0.0857287		-39.3393	0.0206403		-36.3363	0.011288				-44.4444	0.521309		-30.03	0.0324571		-22.042	0.0208301				-44.4444	0.690952		-30.03	0.0430192		-22.042	0.0276086			-46.4264	0.0432893
	-44.6847	0.0845712		-39.2793	0.020455		-36.2763	0.0112177				-44.3844	0.514382		-29.97	0.0324208		-21.982	0.0208886				-44.3844	0.681773		-29.97	0.0429714		-21.982	0.0276862			-46.3664	0.0428766
	-44.6246	0.0834315		-39.2192	0.020272		-36.2162	0.0111481				-44.3243	0.50756		-29.9099	0.0323854		-21.9219	0.0209472				-44.3243	0.672734		-29.9099	0.0429245		-21.9219	0.0277641			-46.3063	0.0424677
	-44.5646	0.0823092		-39.1592	0.0200913		-36.1562	0.0110794				-44.2643	0.500842		-29.8498	0.0323506		-21.8619	0.021006				-44.2643	0.663833		-29.8498	0.0428786		-21.8619	0.0278421			-46.2462	0.0420625
	-44.5045	0.0812041		-39.0991	0.019913		-36.0961	0.0110116				-44.2042	0.494226		-29.7898	0.0323166		-21.8018	0.021065				-44.2042	0.655066		-29.7898	0.0428337		-21.8018	0.0279204			-46.1862	0.041661
	-44.4444	0.080116		-39.039	0.019737		-36.036	0.0109445				-44.1441	0.487711		-29.7297	0.0322833		-21.7417	0.0211242				-44.1441	0.646434		-29.7297	0.0427897		-21.7417	0.0279989			-46.1261	0.0412632
	-44.3844	0.0790445		-38.979	0.0195633		-35.976	0.0108782				-44.0841	0.481295		-29.6697	0.0322508		-21.6817	0.0211835				-44.0841	0.637932		-29.6697	0.0427467		-21.6817	0.0280776			-46.0661	0.040869
	-44.3243	0.0779895		-38.9189	0.0193918		-35.9159	0.0108127				-44.024	0.474977		-29.6096	0.0322189		-21.6216	0.0212429				-44.024	0.62956		-29.6096	0.0427047		-21.6216	0.0281565			-46.006	0.0404784
	-44.2643	0.0769507		-38.8589	0.0192226		-35.8559	0.010748				-43.964	0.468755		-29.5495	0.0321878		-21.5616	0.0213026				-43.964	0.621315		-29.5495	0.0426636		-21.5616	0.0282357			-45.9459	0.0400914
	-44.2042	0.0759277		-38.7988	0.0190555		-35.7958	0.0106841				-43.9039	0.462627		-29.4895	0.0321574		-21.5015	0.0213624				-43.9039	0.613195		-29.4895	0.0426235		-21.5015	0.028315			-45.8859	0.039708
	-44.1441	0.0749205		-38.7387	0.0188906		-35.7357	0.0106209				-43.8438	0.456593		-29.4294	0.0321278		-21.4414	0.0214224				-43.8438	0.605199		-29.4294	0.0425844		-21.4414	0.0283946			-45.8258	0.039328
	-44.0841	0.0739288		-38.6787	0.0187278		-35.6757	0.0105585				-43.7838	0.450651		-29.3694	0.0320988		-21.3814	0.0214825				-43.7838	0.597325		-29.3694	0.0425461		-21.3814	0.0284745			-45.7658	0.0389516
	-44.024	0.0729522		-38.6186	0.0185671		-35.6156	0.0104969				-43.7237	0.444799		-29.3093	0.0320706		-21.3213	0.0215428				-43.7237	0.58957		-29.3093	0.0425089		-21.3213	0.0285545			-45.7057	0.0385786
	-43.964	0.0719906		-38.5586	0.0184085		-35.5556	0.0104359				-43.6637	0.439036		-29.2492	0.0320431		-21.2613	0.0216033				-43.6637	0.581934		-29.2492	0.0424725		-21.2613	0.0286348			-45.6456	0.038209
	-43.9039	0.0710438		-38.4985	0.0182519		-35.4955	0.0103758				-43.6036	0.43336		-29.1892	0.0320162		-21.2012	0.021664				-43.6036	0.574413		-29.1892	0.0424371		-21.2012	0.0287153			-45.5856	0.0378429
	-43.8438	0.0701115		-38.4384	0.0180974		-35.4354	0.0103163				-43.5435	0.427771		-29.1291	0.0319901		-21.1411	0.0217248				-43.5435	0.567007		-29.1291	0.0424027		-21.1411	0.028796			-45.5255	0.0374801
	-43.7838	0.0691934		-38.3784	0.0179448		-35.3754	0.0102575				-43.4835	0.422267		-29.0691	0.0319647		-21.0811	0.0217858				-43.4835	0.559713		-29.0691	0.0423691		-21.0811	0.028877			-45.4655	0.0371206
	-43.7237	0.0682895		-38.3183	0.0177943		-35.3153	0.0101995				-43.4234	0.416847		-29.009	0.03194		-21.021	0.021847				-43.4234	0.552531		-29.009	0.0423365		-21.021	0.0289582			-45.4054	0.0367645
	-43.6637	0.0673994		-38.2583	0.0176456		-35.2553	0.0101422				-43.3634	0.411509		-28.9489	0.031916		-20.961	0.0219084				-43.3634	0.545457		-28.9489	0.0423048		-20.961	0.0290396			-45.3453	0.0364116
	-43.6036	0.066523		-38.1982	0.0174989		-35.1952	0.0100855				-43.3033	0.406253		-28.8889	0.0318927		-20.9009	0.0219699				-43.3033	0.538491		-28.8889	0.042274		-20.9009	0.0291213			-45.2853	0.0360621
	-43.5435	0.0656599		-38.1381	0.0173541		-35.1351	0.0100296				-43.2432	0.401076		-28.8288	0.03187		-20.8408	0.0220316				-43.2432	0.531631		-28.8288	0.0422441		-20.8408	0.0292032			-45.2252	0.0357157
	-43.4835	0.0648101		-38.0781	0.0172112		-35.0751	0.0099743				-43.1832	0.395978		-28.7688	0.0318481		-20.7808	0.0220935				-43.1832	0.524875		-28.7688	0.0422152		-20.7808	0.0292853			-45.1652	0.0353726
	-43.4234	0.0639734		-38.018	0.0170701		-35.015	0.00991969				-43.1231	0.390957		-28.7087	0.0318268		-20.7207	0.0221556				-43.1231	0.518222		-28.7087	0.0421871		-20.7207	0.0293677			-45.1051	0.0350326
	-43.3634	0.0631494		-37.958	0.0169308		-34.955	0.00986575				-43.0631	0.386013		-28.6486	0.0318062		-20.6607	0.0222179				-43.0631	0.51167		-28.6486	0.04216		-20.6607	0.0294504			-45.045	0.0346958
	-43.3033	0.062338		-37.8979	0.0167934		-34.8949	0.00981247				-43.003	0.381143		-28.5886	0.0317863		-20.6006	0.0222803				-43.003	0.505217		-28.5886	0.0421337		-20.6006	0.0295332			-44.985	0.0343621
	-43.2432	0.0615391		-37.8378	0.0166577		-34.8348	0.00975983				-42.9429	0.376348		-28.5285	0.031767		-20.5405	0.0223429				-42.9429	0.498862		-28.5285	0.0421083		-20.5405	0.0296163			-44.9249	0.0340315
	-43.1832	0.0607524		-37.7778	0.0165237		-34.7748	0.00970784				-42.8829	0.371625		-28.4685	0.0317485		-20.4805	0.0224058				-42.8829	0.492603		-28.4685	0.0420839		-20.4805	0.0296997			-44.8649	0.0337039
	-43.1231	0.0599777		-37.7177	0.0163915		-34.7147	0.00965648				-42.8228	0.366974		-28.4084	0.0317306		-20.4204	0.0224688				-42.8228	0.486439		-28.4084	0.0420603		-20.4204	0.0297833			-44.8048	0.0333794
	-43.0631	0.0592149		-37.6577	0.016261		-34.6547	0.00960575				-42.7628	0.362393		-28.3483	0.0317133		-20.3604	0.022532				-42.7628	0.480369		-28.3483	0.0420376		-20.3604	0.0298672			-44.7447	0.033058
	-43.003	0.0584637		-37.5976	0.0161322		-34.5946	0.00955564				-42.7027	0.357882		-28.2883	0.0316968		-20.3003	0.0225953				-42.7027	0.474391		-28.2883	0.0420157		-20.3003	0.0299513			-44.6847	0.0327395
	-42.9429	0.057724		-37.5375	0.0160051		-34.5345	0.00950615				-42.6426	0.353439		-28.2282	0.0316809		-20.2402	0.0226589				-42.6426	0.468503		-28.2282	0.0419948		-20.2402	0.0300356			-44.6246	0.032424
	-42.8829	0.0569956		-37.4775	0.0158796		-34.4745	0.00945727				-42.5826	0.349064		-28.1682	0.0316656		-20.1802	0.0227226				-42.5826	0.462705		-28.1682	0.0419747		-20.1802	0.0301202			-44.5646	0.0321114
	-42.8228	0.0562783		-37.4174	0.0157557		-34.4144	0.00940898				-42.5225	0.344754		-28.1081	0.031651		-20.1201	0.0227866				-42.5225	0.456994		-28.1081	0.0419554		-20.1201	0.0302051			-44.5045	0.0318017
	-42.7628	0.0555719		-37.3574	0.0156334		-34.3544	0.00936129				-42.4625	0.34051		-28.048	0.0316371		-20.0601	0.0228507				-42.4625	0.451369		-28.048	0.0419371		-20.0601	0.0302902			-44.4444	0.031495
	-42.7027	0.0548764		-37.2973	0.0155127		-34.2943	0.00931419				-42.4024	0.33633		-27.988	0.0316238		-20	0.022915				-42.4024	0.44583		-27.988	0.0419196		-20	0.0303755			-44.3844	0.0311911
	-42.6426	0.0541914		-37.2372	0.0153936		-34.2342	0.00926767				-42.3423	0.332214		-27.9279	0.0316111		-19.9399	0.0229796				-42.3423	0.440374		-27.9279	0.0419029		-19.9399	0.0304611			-44.3243	0.03089
	-42.5826	0.0535169		-37.1772	0.0152759		-34.1742	0.00922173				-42.2823	0.328159		-27.8679	0.0315991		-19.8799	0.0230443				-42.2823	0.435001		-27.8679	0.0418871		-19.8799	0.030547			-44.2643	0.0305917
	-42.5225	0.0528526		-37.1171	0.0151599		-34.1141	0.00917636				-42.2222	0.324166		-27.8078	0.0315877		-19.8198	0.0231092				-42.2222	0.429709		-27.8078	0.0418721		-19.8198	0.0306331			-44.2042	0.0302963
	-42.4625	0.0521985		-37.0571	0.0150453		-34.0541	0.00913154				-42.1622	0.320233		-27.7477	0.031577		-19.7598	0.0231743				-42.1622	0.424496		-27.7477	0.041858		-19.7598	0.0307195			-44.1441	0.0300036
	-42.4024	0.0515543		-36.997	0.0149322		-33.994	0.00908729				-42.1021	0.316359		-27.6877	0.0315669		-19.6997	0.0232396				-42.1021	0.419363		-27.6877	0.0418447		-19.6997	0.0308061			-44.0841	0.0297136
	-42.3423	0.0509199		-36.9369	0.0148205		-33.9339	0.00904358				-42.042	0.312544		-27.6276	0.0315574		-19.6396	0.023305				-42.042	0.414306		-27.6276	0.0418323		-19.6396	0.030893			-44.024	0.0294264
	-42.2823	0.0502951		-36.8769	0.0147103		-33.8739	0.00900042				-41.982	0.308786		-27.5676	0.0315485		-19.5796	0.0233707				-41.982	0.409326		-27.5676	0.0418207		-19.5796	0.0309802			-43.964	0.0291418
	-42.2222	0.0496798		-36.8168	0.0146015		-33.8138	0.0089578				-41.9219	0.305085		-27.5075	0.0315403		-19.5195	0.0234366				-41.9219	0.404421		-27.5075	0.0418099		-19.5195	0.0310676			-43.9039	0.0288599
	-42.1622	0.0490739		-36.7568	0.0144941		-33.7538	0.00891572				-41.8619	0.301439		-27.4474	0.0315327		-19.4595	0.0235027				-41.8619	0.399589		-27.4474	0.0417999		-19.4595	0.0311553			-43.8438	0.0285807
	-42.1021	0.0484772		-36.6967	0.0143881		-33.6937	0.00887415				-41.8018	0.297849		-27.3874	0.0315257		-19.3994	0.023569				-41.8018	0.394831		-27.3874	0.0417908		-19.3994	0.0312432			-43.7838	0.0283041
	-42.042	0.0478895		-36.6366	0.0142835		-33.6336	0.00883311				-41.7417	0.294312		-27.3273	0.0315193		-19.3393	0.0236354				-41.7417	0.390143		-27.3273	0.0417824		-19.3393	0.0313314			-43.7237	0.0280301
	-41.982	0.0473107		-36.5766	0.0141802		-33.5736	0.00879259				-41.6817	0.290828		-27.2673	0.0315136		-19.2793	0.0237021				-41.6817	0.385526		-27.2673	0.0417749		-19.2793	0.0314199			-43.6637	0.0277587
	-41.9219	0.0467407		-36.5165	0.0140783		-33.5135	0.00875257				-41.6216	0.287397		-27.2072	0.0315084		-19.2192	0.023769				-41.6216	0.380979		-27.2072	0.0417682		-19.2192	0.0315086			-43.6036	0.0274898
	-41.8619	0.0461793		-36.4565	0.0139777		-33.4535	0.00871306				-41.5616	0.284017		-27.1471	0.0315039		-19.1592	0.0238361				-41.5616	0.3765		-27.1471	0.0417623		-19.1592	0.0315976			-43.5435	0.0272234
	-41.8018	0.0456264		-36.3964	0.0138783		-33.3934	0.00867405				-41.5015	0.280688		-27.0871	0.0315		-19.0991	0.0239034				-41.5015	0.372087		-27.0871	0.0417572		-19.0991	0.0316869			-43.4835	0.0269596
	-41.7417	0.0450819		-36.3363	0.0137803		-33.3333	0.00863553				-41.4414	0.277409		-27.027	0.0314966		-19.039	0.0239708				-41.4414	0.367741		-27.027	0.0417529		-19.039	0.0317765			-43.4234	0.0266983
	-41.6817	0.0445455		-36.2763	0.0136835		-33.2733	0.0085975				-41.3814	0.274178		-26.967	0.0314939		-18.979	0.0240385				-41.3814	0.36346		-26.967	0.0417494		-18.979	0.0318663			-43.3634	0.0264394
	-41.6216	0.0440173		-36.2162	0.0135879		-33.2132	0.00855995				-41.3213	0.270997		-26.9069	0.0314918		-18.9189	0.0241064				-41.3213	0.359243		-26.9069	0.0417467		-18.9189	0.0319563			-43.3033	0.0261829
	-41.5616	0.043497		-36.1562	0.0134936		-33.1532	0.00852288				-41.2613	0.267862		-26.8468	0.0314902		-18.8589	0.0241745				-41.2613	0.355089		-26.8468	0.0417447		-18.8589	0.0320467			-43.2432	0.0259289
	-41.5015	0.0429846		-36.0961	0.0134005		-33.0931	0.00848628				-41.2012	0.264775		-26.7868	0.0314893		-18.7988	0.0242428				-41.2012	0.350997		-26.7868	0.0417436		-18.7988	0.0321373			-43.1832	0.0256773
	-41.4414	0.0424799		-36.036	0.0133086		-33.033	0.00845015				-41.1411	0.261733		-26.7267	0.0314889		-18.7387	0.0243113				-41.1411	0.346966		-26.7267	0.0417432		-18.7387	0.0322282			-43.1231	0.025428
	-41.3814	0.0419828		-35.976	0.0132179		-32.973	0.00841448				-41.0811	0.258737		-26.6667	0.0314891		-18.6787	0.02438				-41.0811	0.342995		-26.6667	0.0417436		-18.6787	0.0323194			-43.0631	0.0251811
	-41.3213	0.0414932		-35.9159	0.0131284		-32.9129	0.00837927				-41.021	0.255786		-26.6066	0.0314899		-18.6186	0.0244489				-41.021	0.339083		-26.6066	0.0417448		-18.6186	0.0324108			-43.003	0.0249366
	-41.2613	0.0410109		-35.8559	0.01304		-32.8529	0.00834451				-40.961	0.252878		-26.5465	0.0314913		-18.5586	0.024518				-40.961	0.33523		-26.5465	0.0417467		-18.5586	0.0325025			-42.9429	0.0246944
	-41.2012	0.0405358		-35.7958	0.0129527		-32.7928	0.0083102				-40.9009	0.250014		-26.4865	0.0314933		-18.4985	0.0245874				-40.9009	0.331434		-26.4865	0.0417494		-18.4985	0.0325945			-42.8829	0.0244544
	-41.1411	0.0400679		-35.7357	0.0128666		-32.7327	0.00827633				-40.8408	0.247193		-26.4264	0.0314958		-18.4384	0.0246569				-40.8408	0.327694		-26.4264	0.0417529		-18.4384	0.0326868			-42.8228	0.0242167
	-41.0811	0.039607		-35.6757	0.0127816		-32.6727	0.0082429				-40.7808	0.244413		-26.3664	0.0314989		-18.3784	0.0247267				-40.7808	0.32401		-26.3664	0.0417571		-18.3784	0.0327793			-42.7628	0.0239813
	-41.021	0.039153		-35.6156	0.0126977		-32.6126	0.00820989				-40.7207	0.241674		-26.3063	0.0315026		-18.3183	0.0247966				-40.7207	0.32038		-26.3063	0.0417621		-18.3183	0.0328721			-42.7027	0.0237481
	-40.961	0.0387058		-35.5556	0.0126148		-32.5526	0.00817732				-40.6607	0.238977		-26.2462	0.0315069		-18.2583	0.0248668				-40.6607	0.316805		-26.2462	0.0417678		-18.2583	0.0329652			-42.6426	0.0235172
	-40.9009	0.0382653		-35.4955	0.0125331		-32.4925	0.00814518				-40.6006	0.236319		-26.1862	0.0315117		-18.1982	0.0249371				-40.6006	0.313282		-26.1862	0.0417743		-18.1982	0.0330586			-42.5826	0.0232884
	-40.8408	0.0378313		-35.4354	0.0124524		-32.4324	0.00811345				-40.5405	0.2337		-26.1261	0.031517		-18.1381	0.0250077				-40.5405	0.309812		-26.1261	0.0417815		-18.1381	0.0331522			-42.5225	0.0230618
	-40.7808	0.0374039		-35.3754	0.0123727		-32.3724	0.00808213				-40.4805	0.231121		-26.0661	0.031523		-18.0781	0.0250785				-40.4805	0.306392		-26.0661	0.0417895		-18.0781	0.0332462			-42.4625	0.0228373
	-40.7207	0.0369828		-35.3153	0.012294		-32.3123	0.00805123				-40.4204	0.228579		-26.006	0.0315295		-18.018	0.0251495				-40.4204	0.303024		-26.006	0.0417982		-18.018	0.0333404			-42.4024	0.022615
	-40.6607	0.036568		-35.2553	0.0122164		-32.2523	0.00802073				-40.3604	0.226075		-25.9459	0.0315365		-17.958	0.0252208				-40.3604	0.299705		-25.9459	0.0418076		-17.958	0.0334349			-42.3423	0.0223948
	-40.6006	0.0361593		-35.1952	0.0121398		-32.1922	0.00799063				-40.3003	0.223608		-25.8859	0.0315441		-17.8979	0.0252922				-40.3003	0.296435		-25.8859	0.0418178		-17.8979	0.0335296			-42.2823	0.0221767
	-40.5405	0.0357568		-35.1351	0.0120641		-32.1321	0.00796093				-40.2402	0.221177		-25.8258	0.0315523		-17.8378	0.0253638				-40.2402	0.293213		-25.8258	0.0418287		-17.8378	0.0336247			-42.2222	0.0219607
	-40.4805	0.0353602		-35.0751	0.0119894		-32.0721	0.00793162				-40.1802	0.218782		-25.7658	0.0315609		-17.7778	0.0254357				-40.1802	0.290039		-25.7658	0.0418403		-17.7778	0.03372			-42.1622	0.0217467
	-40.4204	0.0349695		-35.015	0.0119157		-32.012	0.00790271				-40.1201	0.216422		-25.7057	0.0315702		-17.7177	0.0255078				-40.1201	0.286911		-25.7057	0.0418526		-17.7177	0.0338157			-42.1021	0.0215348
	-40.3604	0.0345846		-34.955	0.011843		-31.952	0.00787417				-40.0601	0.214097		-25.6456	0.03158		-17.6577	0.0255801				-40.0601	0.283829		-25.6456	0.0418657		-17.6577	0.0339116			-42.042	0.0213249
	-40.3003	0.0342054		-34.8949	0.0117711		-31.8919	0.00784602				-40	0.211806		-25.5856	0.0315903		-17.5976	0.0256526				-40	0.280793		-25.5856	0.0418795		-17.5976	0.0340078			-41.982	0.0211169
	-40.2402	0.0338318		-34.8348	0.0117002		-31.8318	0.00781824				-39.9399	0.209549		-25.5255	0.0316011		-17.5375	0.0257253				-39.9399	0.277801		-25.5255	0.0418939		-17.5375	0.0341042			-41.9219	0.020911
	-40.1802	0.0334638		-34.7748	0.0116303		-31.7718	0.00779084				-39.8799	0.207325		-25.4655	0.0316125		-17.4775	0.0257982				-39.8799	0.274853		-25.4655	0.0419091		-17.4775	0.034201			-41.8619	0.0207071
	-40.1201	0.0331012		-34.7147	0.0115612		-31.7117	0.00776381				-39.8198	0.205133		-25.4054	0.0316245		-17.4174	0.0258714				-39.8198	0.271948		-25.4054	0.041925		-17.4174	0.0342981			-41.8018	0.020505
	-40.0601	0.0327439		-34.6547	0.011493		-31.6517	0.00773713				-39.7598	0.202973		-25.3453	0.0316369		-17.3574	0.0259447				-39.7598	0.269086		-25.3453	0.0419416		-17.3574	0.0343954			-41.7417	0.020305
	-40	0.0323919		-34.5946	0.0114257		-31.5916	0.00771083				-39.6997	0.200845		-25.2853	0.0316499		-17.2973	0.0260183				-39.6997	0.266265		-25.2853	0.0419589		-17.2973	0.034493			-41.6817	0.0201068
	-39.9399	0.0320451		-34.5345	0.0113593		-31.5315	0.00768487				-39.6396	0.198748		-25.2252	0.0316634		-17.2372	0.0260921				-39.6396	0.263486		-25.2252	0.0419769		-17.2372	0.0345909			-41.6216	0.0199105
	-39.8799	0.0317034		-34.4745	0.0112937		-31.4715	0.00765927				-39.5796	0.196682		-25.1652	0.0316774		-17.1772	0.0261661				-39.5796	0.260747		-25.1652	0.0419956		-17.1772	0.0346891			-41.5616	0.0197161
	-39.8198	0.0313667		-34.4144	0.0112289		-31.4114	0.00763403				-39.5195	0.194646		-25.1051	0.031692		-17.1171	0.0262404				-39.5195	0.258048		-25.1051	0.042015		-17.1171	0.0347876			-41.5015	0.0195236
	-39.7598	0.031035		-34.3544	0.011165		-31.3514	0.00760912				-39.4595	0.192639		-25.045	0.0317071		-17.0571	0.0263148				-39.4595	0.255388		-25.045	0.0420351		-17.0571	0.0348864			-41.4414	0.0193329
	-39.6997	0.0307081		-34.2943	0.011102		-31.2913	0.00758456				-39.3994	0.190662		-24.985	0.0317226		-16.997	0.0263895				-39.3994	0.252767		-24.985	0.0420558		-16.997	0.0349855			-41.3814	0.019144
	-39.6396	0.030386		-34.2342	0.0110397		-31.2312	0.00756034				-39.3393	0.188713		-24.9249	0.0317387		-16.9369	0.0264644				-39.3393	0.250184		-24.9249	0.0420773		-16.9369	0.0350849			-41.3213	0.0189569
	-39.5796	0.0300687		-34.1742	0.0109783		-31.1712	0.00753645				-39.2793	0.186793		-24.8649	0.0317554		-16.8769	0.0265395				-39.2793	0.247639		-24.8649	0.0420994		-16.8769	0.0351845			-41.2613	0.0187717
	-39.5195	0.0297559		-34.1141	0.0109176		-31.1111	0.0075129				-39.2192	0.1849		-24.8048	0.0317725		-16.8168	0.0266149				-39.2192	0.24513		-24.8048	0.0421222		-16.8168	0.0352845			-41.2012	0.0185882
	-39.4595	0.0294478		-34.0541	0.0108577		-31.0511	0.00748967				-39.1592	0.183035		-24.7447	0.0317901		-16.7568	0.0266904				-39.1592	0.242658		-24.7447	0.0421456		-16.7568	0.0353847			-41.1411	0.0184064
	-39.3994	0.0291442		-33.994	0.0107986		-30.991	0.00746677				-39.0991	0.181197		-24.6847	0.0318082		-16.6967	0.0267662				-39.0991	0.240222		-24.6847	0.0421698		-16.6967	0.0354853			-41.0811	0.0182265
	-39.3393	0.0288449		-33.9339	0.0107403		-30.9309	0.00744419				-39.039	0.179386		-24.6246	0.0318269		-16.6366	0.0268422				-39.039	0.237821		-24.6246	0.0421946		-16.6366	0.0355861			-41.021	0.0180482
	-39.2793	0.0285501		-33.8739	0.0106827		-30.8709	0.00742193				-38.979	0.1776		-24.5646	0.031846		-16.5766	0.0269184				-38.979	0.235454		-24.5646	0.04222		-16.5766	0.0356872			-40.961	0.0178716
	-39.2192	0.0282595		-33.8138	0.0106259		-30.8108	0.00739999				-38.9189	0.175841		-24.5045	0.0318657		-16.5165	0.0269949				-38.9189	0.233122		-24.5045	0.0422461		-16.5165	0.0357887			-40.9009	0.0176968
	-39.1592	0.0279732		-33.7538	0.0105698		-30.7508	0.00737836				-38.8589	0.174106		-24.4444	0.0318858		-16.4565	0.0270716				-38.8589	0.230823		-24.4444	0.0422729		-16.4565	0.0358904			-40.8408	0.0175236
	-39.0991	0.027691		-33.6937	0.0105144		-30.6907	0.00735703				-38.7988	0.172397		-24.3844	0.0319064		-16.3964	0.0271485				-38.7988	0.228557		-24.3844	0.0423004		-16.3964	0.0359924			-40.7808	0.0173521
	-39.039	0.0274129		-33.6336	0.0104598		-30.6306	0.00733601				-38.7387	0.170712		-24.3243	0.0319276		-16.3363	0.0272256				-38.7387	0.226324		-24.3243	0.0423284		-16.3363	0.0360947			-40.7207	0.0171823
	-38.979	0.0271389		-33.5736	0.0104059		-30.5706	0.0073153				-38.6787	0.169052		-24.2643	0.0319492		-16.2763	0.0273029				-38.6787	0.224123		-24.2643	0.0423572		-16.2763	0.0361973			-40.6607	0.017014
	-38.9189	0.0268688		-33.5135	0.0103526		-30.5105	0.00729488				-38.6186	0.167415		-24.2042	0.0319713		-16.2162	0.0273805				-38.6186	0.221954		-24.2042	0.0423866		-16.2162	0.0363002			-40.6006	0.0168474
	-38.8589	0.0266026		-33.4535	0.0103001		-30.4505	0.00727476				-38.5586	0.165802		-24.1441	0.0319939		-16.1562	0.0274583				-38.5586	0.219815		-24.1441	0.0424166		-16.1562	0.0364034			-40.5405	0.0166824
	-38.7988	0.0263403		-33.3934	0.0102482		-30.3904	0.00725493				-38.4985	0.164212		-24.0841	0.032017		-16.0961	0.0275363				-38.4985	0.217708		-24.0841	0.0424473		-16.0961	0.0365069			-40.4805	0.016519
	-38.7387	0.0260817		-33.3333	0.010197		-30.3303	0.0072354				-38.4384	0.162644		-24.024	0.0320405		-16.036	0.0276146				-38.4384	0.21563		-24.024	0.0424786		-16.036	0.0366107			-40.4204	0.0163572
	-38.6787	0.0258269		-33.2733	0.0101465		-30.2703	0.00721615				-38.3784	0.161099		-23.964	0.0320646		-15.976	0.027693				-38.3784	0.213582		-23.964	0.0425106		-15.976	0.0367148			-40.3604	0.0161969
	-38.6186	0.0255757		-33.2132	0.0100967		-30.2102	0.00719719				-38.3183	0.159577		-23.9039	0.0320891		-15.9159	0.0277717				-38.3183	0.211564		-23.9039	0.0425431		-15.9159	0.0368192			-40.3003	0.0160382
	-38.5586	0.0253282		-33.1532	0.0100475		-30.1502	0.0071785				-38.2583	0.158075		-23.8438	0.0321141		-15.8559	0.0278506				-38.2583	0.209574		-23.8438	0.0425764		-15.8559	0.0369239			-40.2402	0.0158809
	-38.4985	0.0250842		-33.0931	0.0099989		-30.0901	0.0071601				-38.1982	0.156596		-23.7838	0.0321396		-15.7958	0.0279298				-38.1982	0.207612		-23.7838	0.0426102		-15.7958	0.037029			-40.1802	0.0157253
	-38.4384	0.0248437		-33.033	0.00995097		-30.03	0.00714197				-38.1381	0.155137		-23.7237	0.0321655		-15.7357	0.0280092				-38.1381	0.205679		-23.7237	0.0426447		-15.7357	0.0371343			-40.1201	0.0155711
	-38.3784	0.0246067		-32.973	0.00990367		-29.97	0.00712412				-38.0781	0.153699		-23.6637	0.0321919		-15.6757	0.0280888				-38.0781	0.203773		-23.6637	0.0426798		-15.6757	0.0372399			-40.0601	0.0154184
	-38.3183	0.0243731		-32.9129	0.00985699		-29.9099	0.00710654				-38.018	0.152281		-23.6036	0.0322188		-15.6156	0.0281686				-38.018	0.201894		-23.6036	0.0427155		-15.6156	0.0373458			-40	0.0152672
	-38.2583	0.0241428		-32.8529	0.00981092		-29.8498	0.00708923				-37.958	0.150884		-23.5435	0.0322462		-15.5556	0.0282487				-37.958	0.200041		-23.5435	0.0427519		-15.5556	0.037452			-39.9399	0.0151174
	-38.1982	0.0239158		-32.7928	0.00976546		-29.7898	0.00707218				-37.8979	0.149506		-23.4835	0.032274		-15.4955	0.028329				-37.8979	0.198215		-23.4835	0.0427888		-15.4955	0.0375585			-39.8799	0.0149691
	-38.1381	0.023692		-32.7327	0.0097206		-29.7297	0.00705539				-37.8378	0.148148		-23.4234	0.0323023		-15.4354	0.0284095				-37.8378	0.196415		-23.4234	0.0428264		-15.4354	0.0376653			-39.8198	0.0148222
	-38.0781	0.0234715		-32.6727	0.00967632		-29.6697	0.00703887				-37.7778	0.146809		-23.3634	0.032331		-15.3754	0.0284903				-37.7778	0.19464		-23.3634	0.0428646		-15.3754	0.0377725			-39.7598	0.0146767
	-38.018	0.023254		-32.6126	0.00963263		-29.6096	0.0070226				-37.7177	0.145489		-23.3033	0.0323602		-15.3153	0.0285712				-37.7177	0.19289		-23.3033	0.0429034		-15.3153	0.0378799			-39.6997	0.0145327
	-37.958	0.0230397		-32.5526	0.00958951		-29.5495	0.00700659				-37.6577	0.144188		-23.2432	0.0323899		-15.2553	0.0286524				-37.6577	0.191165		-23.2432	0.0429428		-15.2553	0.0379876			-39.6396	0.01439
	-37.8979	0.0228284		-32.4925	0.00954697		-29.4895	0.00699083				-37.5976	0.142905		-23.1832	0.03242		-15.1952	0.0287339				-37.5976	0.189464		-23.1832	0.0429828		-15.1952	0.0380957			-39.5796	0.0142487
	-37.8378	0.0226201		-32.4324	0.00950498		-29.4294	0.00697532				-37.5375	0.14164		-23.1231	0.0324506		-15.1351	0.0288156				-37.5375	0.187788		-23.1231	0.0430234		-15.1351	0.038204			-39.5195	0.0141088
	-37.7778	0.0224148		-32.3724	0.00946355		-29.3694	0.00696006				-37.4775	0.140392		-23.0631	0.0324816		-15.0751	0.0288975				-37.4775	0.186134		-23.0631	0.0430646		-15.0751	0.0383127			-39.4595	0.0139702
	-37.7177	0.0222124		-32.3123	0.00942268		-29.3093	0.00694505				-37.4174	0.139163		-23.003	0.0325131		-15.015	0.0289796				-37.4174	0.184504		-23.003	0.0431065		-15.015	0.0384217			-39.3994	0.013833
	-37.6577	0.0220128		-32.2523	0.00938234		-29.2492	0.00693028				-37.3574	0.13795		-22.9429	0.0325451		-14.955	0.029062				-37.3574	0.182897		-22.9429	0.0431489		-14.955	0.0385309			-39.3393	0.0136971
	-37.5976	0.0218161		-32.1922	0.00934254		-29.1892	0.00691575				-37.2973	0.136755		-22.8829	0.0325774		-14.8949	0.0291446				-37.2973	0.181313		-22.8829	0.0431919		-14.8949	0.0386405			-39.2793	0.0135626
	-37.5375	0.0216221		-32.1321	0.00930327		-29.1291	0.00690146				-37.2372	0.135576		-22.8228	0.0326103		-14.8348	0.0292274				-37.2372	0.17975		-22.8228	0.0432355		-14.8348	0.0387504			-39.2192	0.0134293
	-37.4775	0.0214309		-32.0721	0.00926452		-29.0691	0.0068874				-37.1772	0.134414		-22.7628	0.0326435		-14.7748	0.0293105				-37.1772	0.17821		-22.7628	0.0432797		-14.7748	0.0388606			-39.1592	0.0132973
	-37.4174	0.0212424		-32.012	0.00922629		-29.009	0.00687358				-37.1171	0.133268		-22.7027	0.0326773		-14.7147	0.0293938				-37.1171	0.176691		-22.7027	0.0433244		-14.7147	0.0389711			-39.0991	0.0131666
	-37.3574	0.0210565		-31.952	0.00918857		-28.9489	0.00685999				-37.0571	0.132138		-22.6426	0.0327114		-14.6547	0.0294773				-37.0571	0.175193		-22.6426	0.0433698		-14.6547	0.0390819			-39.039	0.0130372
	-37.2973	0.0208733		-31.8919	0.00915135		-28.8889	0.00684663				-36.997	0.131024		-22.5826	0.032746		-14.5946	0.0295611				-36.997	0.173716		-22.5826	0.0434157		-14.5946	0.0391931			-38.979	0.012909
	-37.2372	0.0206926		-31.8318	0.00911464		-28.8288	0.0068335				-36.9369	0.129926		-22.5225	0.0327811		-14.5345	0.0296451				-36.9369	0.17226		-22.5225	0.0434623		-14.5345	0.0393045			-38.9189	0.0127821
	-37.1772	0.0205144		-31.7718	0.00907842		-28.7688	0.00682059				-36.8769	0.128842		-22.4625	0.0328165		-14.4745	0.0297293				-36.8769	0.170824		-22.4625	0.0435094		-14.4745	0.0394163			-38.8589	0.0126564
	-37.1171	0.0203388		-31.7117	0.00904268		-28.7087	0.00680791				-36.8168	0.127774		-22.4024	0.0328524		-14.4144	0.0298138				-36.8168	0.169408		-22.4024	0.0435571		-14.4144	0.0395283			-38.7988	0.0125319
	-37.0571	0.0201656		-31.6517	0.00900743		-28.6486	0.00679545				-36.7568	0.126721		-22.3423	0.0328888		-14.3544	0.0298985				-36.7568	0.168011		-22.3423	0.0436053		-14.3544	0.0396407			-38.7387	0.0124086
	-36.997	0.0199948		-31.5916	0.00897265		-28.5886	0.0067832				-36.6967	0.125682		-22.2823	0.0329256		-14.2943	0.0299835				-36.6967	0.166634		-22.2823	0.0436541		-14.2943	0.0397534			-38.6787	0.0122866
	-36.9369	0.0198264		-31.5315	0.00893835		-28.5285	0.00677118				-36.6366	0.124658		-22.2222	0.0329628		-14.2342	0.0300687				-36.6366	0.165277		-22.2222	0.0437035		-14.2342	0.0398664			-38.6186	0.0121657
	-36.8769	0.0196604		-31.4715	0.00890451		-28.4685	0.00675937				-36.5766	0.123647		-22.1622	0.0330004		-14.1742	0.0301541				-36.5766	0.163938		-22.1622	0.0437535		-14.1742	0.0399797			-38.5586	0.012046
	-36.8168	0.0194967		-31.4114	0.00887113		-28.4084	0.00674777				-36.5165	0.122651		-22.1021	0.0330385		-14.1141	0.0302397				-36.5165	0.162617		-22.1021	0.0438041		-14.1141	0.0400933			-38.4985	0.0119274
	-36.7568	0.0193353		-31.3514	0.0088382		-28.3483	0.00673639				-36.4565	0.121669		-22.042	0.033077		-14.0541	0.0303256				-36.4565	0.161315		-22.042	0.0438552		-14.0541	0.0402073			-38.4384	0.01181
	-36.6967	0.0191761		-31.2913	0.00880572		-28.2883	0.00672521				-36.3964	0.1207		-21.982	0.0331159		-13.994	0.0304118				-36.3964	0.16003		-21.982	0.0439068		-13.994	0.0403215			-38.3784	0.0116938
	-36.6366	0.0190191		-31.2312	0.00877369		-28.2282	0.00671424				-36.3363	0.119744		-21.9219	0.0331552		-13.9339	0.0304981				-36.3363	0.158764		-21.9219	0.043959		-13.9339	0.0404361			-38.3183	0.0115786
	-36.5766	0.0188643		-31.1712	0.0087421		-28.1682	0.00670348				-36.2763	0.118802		-21.8619	0.033195		-13.8739	0.0305847				-36.2763	0.157515		-21.8619	0.0440118		-13.8739	0.040551			-38.2583	0.0114646
	-36.5165	0.0187117		-31.1111	0.00871094		-28.1081	0.00669292				-36.2162	0.117873		-21.8018	0.0332352		-13.8138	0.0306716				-36.2162	0.156283		-21.8018	0.0440652		-13.8138	0.0406662			-38.1982	0.0113517
	-36.4565	0.0185611		-31.0511	0.00868021		-28.048	0.00668256				-36.1562	0.116956		-21.7417	0.0332758		-13.7538	0.0307587				-36.1562	0.155068		-21.7417	0.0441191		-13.7538	0.0407817			-38.1381	0.01124
	-36.3964	0.0184127		-30.991	0.0086499		-27.988	0.0066724				-36.0961	0.116052		-21.6817	0.0333168		-13.6937	0.030846				-36.0961	0.153869		-21.6817	0.0441735		-13.6937	0.0408976			-38.0781	0.0111292
	-36.3363	0.0182663		-30.9309	0.00862001		-27.9279	0.00666244				-36.036	0.115161		-21.6216	0.0333582		-13.6336	0.0309336				-36.036	0.152688		-21.6216	0.0442285		-13.6336	0.0410137			-38.018	0.0110196
	-36.2763	0.0181219		-30.8709	0.00859054		-27.8679	0.00665268				-35.976	0.114281		-21.5616	0.0334001		-13.5736	0.0310214				-35.976	0.151522		-21.5616	0.0442841		-13.5736	0.0411302			-37.958	0.0109111
	-36.2162	0.0179796		-30.8108	0.00856148		-27.8078	0.00664311				-35.9159	0.113414		-21.5015	0.0334423		-13.5135	0.0311094				-35.9159	0.150372		-21.5015	0.0443402		-13.5135	0.041247			-37.8979	0.0108036
	-36.1562	0.0178391		-30.7508	0.00853282		-27.7477	0.00663373				-35.8559	0.112559		-21.4414	0.033485		-13.4535	0.0311977				-35.8559	0.149239		-21.4414	0.0443968		-13.4535	0.0413641			-37.8378	0.0106971
	-36.0961	0.0177007		-30.6907	0.00850457		-27.6877	0.00662455				-35.7958	0.111715		-21.3814	0.0335281		-13.3934	0.0312862				-35.7958	0.14812		-21.3814	0.044454		-13.3934	0.0414816			-37.7778	0.0105917
	-36.036	0.0175641		-30.6306	0.00847671		-27.6276	0.00661555				-35.7357	0.110883		-21.3213	0.0335716		-13.3333	0.031375				-35.7357	0.147017		-21.3213	0.0445118		-13.3333	0.0415993			-37.7177	0.0104873
	-35.976	0.0174294		-30.5706	0.00844924		-27.5676	0.00660674				-35.6757	0.110062		-21.2613	0.0336155		-13.2733	0.031464				-35.6757	0.145929		-21.2613	0.0445701		-13.2733	0.0417174			-37.6577	0.0103839
	-35.9159	0.0172966		-30.5105	0.00842216		-27.5075	0.00659812				-35.6156	0.109253		-21.2012	0.0336598		-13.2132	0.0315533				-35.6156	0.144856		-21.2012	0.0446289		-13.2132	0.0418358			-37.5976	0.0102816
	-35.8559	0.0171655		-30.4505	0.00839547		-27.4474	0.00658969				-35.5556	0.108454		-21.1411	0.0337045		-13.1532	0.0316427				-35.5556	0.143798		-21.1411	0.0446882		-13.1532	0.0419545			-37.5375	0.0101802
	-35.7958	0.0170363		-30.3904	0.00836915		-27.3874	0.00658143				-35.4955	0.107667		-21.0811	0.0337497		-13.0931	0.0317325				-35.4955	0.142754		-21.0811	0.0447481		-13.0931	0.0420736			-37.4775	0.0100798
	-35.7357	0.0169089		-30.3303	0.00834321		-27.3273	0.00657336				-35.4354	0.10689		-21.021	0.0337952		-13.033	0.0318225				-35.4354	0.141724		-21.021	0.0448085		-13.033	0.0421929			-37.4174	0.00998044
	-35.6757	0.0167832		-30.2703	0.00831764		-27.2673	0.00656547				-35.3754	0.106124		-20.961	0.0338411		-12.973	0.0319127				-35.3754	0.140708		-20.961	0.0448695		-12.973	0.0423126			-37.3574	0.00988202
	-35.6156	0.0166592		-30.2102	0.00829243		-27.2072	0.00655775				-35.3153	0.105368		-20.9009	0.0338875		-12.9129	0.0320031				-35.3153	0.139706		-20.9009	0.044931		-12.9129	0.0424326			-37.2973	0.00978456
	-35.5556	0.0165369		-30.1502	0.00826759		-27.1471	0.00655022				-35.2553	0.104622		-20.8408	0.0339342		-12.8529	0.0320939				-35.2553	0.138717		-20.8408	0.044993		-12.8529	0.0425529			-37.2372	0.00968805
	-35.4955	0.0164163		-30.0901	0.0082431		-27.0871	0.00654286				-35.1952	0.103887		-20.7808	0.0339813		-12.7928	0.0321848				-35.1952	0.137742		-20.7808	0.0450556		-12.7928	0.0426736			-37.1772	0.00959248
	-35.4354	0.0162973		-30.03	0.00821897		-27.027	0.00653567				-35.1351	0.103161		-20.7207	0.0340288		-12.7327	0.032276				-35.1351	0.136781		-20.7207	0.0451186		-12.7327	0.0427946			-37.1171	0.00949784
	-35.3754	0.0161799		-29.97	0.0081952		-26.967	0.00652865				-35.0751	0.102445		-20.6607	0.0340768		-12.6727	0.0323674				-35.0751	0.135832		-20.6607	0.0451822		-12.6727	0.0429159			-37.0571	0.00940414
	-35.3153	0.0160642		-29.9099	0.00817176		-26.9069	0.00652181				-35.015	0.101739		-20.6006	0.0341251		-12.6126	0.0324591				-35.015	0.134896		-20.6006	0.0452464		-12.6126	0.0430375			-36.997	0.00931134
	-35.2553	0.01595		-29.8498	0.00814868		-26.8468	0.00651513				-34.955	0.101043		-20.5405	0.0341738		-12.5526	0.0325511				-34.955	0.133973		-20.5405	0.045311		-12.5526	0.0431594			-36.9369	0.00921945
	-35.1952	0.0158374		-29.7898	0.00812593		-26.7868	0.00650863				-34.8949	0.100356		-20.4805	0.0342229		-12.4925	0.0326432				-34.8949	0.133062		-20.4805	0.0453762		-12.4925	0.0432817			-36.8769	0.00912847
	-35.1351	0.0157263		-29.7297	0.00810352		-26.7267	0.00650229				-34.8348	0.0996781		-20.4204	0.0342724		-12.4324	0.0327357				-34.8348	0.132164		-20.4204	0.0454419		-12.4324	0.0434043			-36.8168	0.00903837
	-35.0751	0.0156167		-29.6697	0.00808144		-26.6667	0.00649611				-34.7748	0.0990096		-20.3604	0.0343223		-12.3724	0.0328283				-34.7748	0.131277		-20.3604	0.0455081		-12.3724	0.0435273			-36.7568	0.00894915
	-35.015	0.0155086		-29.6096	0.00805968		-26.6066	0.0064901				-34.7147	0.09835		-20.3003	0.0343725		-12.3123	0.0329213				-34.7147	0.130403		-20.3003	0.0455748		-12.3123	0.0436505			-36.6967	0.00886081
	-34.955	0.015402		-29.5495	0.00803826		-26.5465	0.00648425				-34.6547	0.0976993		-20.2402	0.0344232		-12.2523	0.0330144				-34.6547	0.12954		-20.2402	0.045642		-12.2523	0.0437741			-36.6366	0.00877333
	-34.8949	0.0152968		-29.4895	0.00801715		-26.4865	0.00647856				-34.5946	0.0970575		-20.1802	0.0344742		-12.1922	0.0331078				-34.5946	0.128689		-20.1802	0.0457097		-12.1922	0.043898			-36.5766	0.0086867
	-34.8348	0.015193		-29.4294	0.00799637		-26.4264	0.00647304				-34.5345	0.0964242		-20.1201	0.0345257		-12.1321	0.0332015				-34.5345	0.12785		-20.1201	0.045778		-12.1321	0.0440223			-36.5165	0.00860093
	-34.7748	0.0150906		-29.3694	0.0079759		-26.3664	0.00646767				-34.4745	0.0957995		-20.0601	0.0345775		-12.0721	0.0332954				-34.4745	0.127022		-20.0601	0.0458468		-12.0721	0.0441468			-36.4565	0.00851599
	-34.7147	0.0149897		-29.3093	0.00795574		-26.3063	0.00646246				-34.4144	0.0951832		-20	0.0346297		-12.012	0.0333896				-34.4144	0.126205		-20	0.045916		-12.012	0.0442718			-36.3964	0.00843189
	-34.6547	0.01489		-29.2492	0.00793589		-26.2462	0.0064574				-34.3544	0.0945752		-19.9399	0.0346823		-11.952	0.033484				-34.3544	0.125399		-19.9399	0.0459858		-11.952	0.044397			-36.3363	0.0083486
	-34.5946	0.0147918		-29.1892	0.00791634		-26.1862	0.0064525				-34.2943	0.0939754		-19.8799	0.0347352		-11.8919	0.0335786				-34.2943	0.124604		-19.8799	0.0460561		-11.8919	0.0445226			-36.2763	0.00826614
	-34.5345	0.0146948		-29.1291	0.0078971		-26.1261	0.00644775				-34.2342	0.0933836		-19.8198	0.0347886		-11.8318	0.0336736				-34.2342	0.123819		-19.8198	0.0461269		-11.8318	0.0446485			-36.2162	0.00818448
	-34.4745	0.0145992		-29.0691	0.00787815		-26.0661	0.00644316				-34.1742	0.0927998		-19.7598	0.0348423		-11.7718	0.0337687				-34.1742	0.123045		-19.7598	0.0461982		-11.7718	0.0447747			-36.1562	0.00810362
	-34.4144	0.0145049		-29.009	0.00785951		-26.006	0.00643871				-34.1141	0.0922238		-19.6997	0.0348964		-11.7117	0.0338641				-34.1141	0.122282		-19.6997	0.04627		-11.7117	0.0449012			-36.0961	0.00802356
	-34.3544	0.0144118		-28.9489	0.00784115		-25.9459	0.00643442				-34.0541	0.0916555		-19.6396	0.0349509		-11.6517	0.0339598				-34.0541	0.121528		-19.6396	0.0463423		-11.6517	0.0450281			-36.036	0.00794428
	-34.2943	0.01432		-28.8889	0.00782308		-25.8859	0.00643027				-33.994	0.0910949		-19.5796	0.0350057		-11.5916	0.0340557				-33.994	0.120785		-19.5796	0.0464151		-11.5916	0.0451554			-35.976	0.00786577
	-34.2342	0.0142294		-28.8288	0.0078053		-25.8258	0.00642628				-33.9339	0.0905417		-19.5195	0.035061		-11.5315	0.0341519				-33.9339	0.120052		-19.5195	0.0464884		-11.5315	0.0452829			-35.9159	0.00778804
	-34.1742	0.01414		-28.7688	0.00778781		-25.7658	0.00642243				-33.8739	0.089996		-19.4595	0.0351166		-11.4715	0.0342483				-33.8739	0.119328		-19.4595	0.0465621		-11.4715	0.0454108			-35.8559	0.00771107
	-34.1141	0.0140518		-28.7087	0.00777059		-25.7057	0.00641872				-33.8138	0.0894576		-19.3994	0.0351726		-11.4114	0.0343449				-33.8138	0.118615		-19.3994	0.0466364		-11.4114	0.045539			-35.7958	0.00763485
	-34.0541	0.0139649		-28.6486	0.00775366		-25.6456	0.00641516				-33.7538	0.0889265		-19.3393	0.0352289		-11.3514	0.0344418				-33.7538	0.117911		-19.3393	0.0467112		-11.3514	0.0456676			-35.7357	0.00755938
	-33.994	0.013879		-28.5886	0.00773699		-25.5856	0.00641174				-33.6937	0.0884024		-19.2793	0.0352856		-11.2913	0.034539				-33.6937	0.117216		-19.2793	0.0467865		-11.2913	0.0457965			-35.6757	0.00748466
	-33.9339	0.0137944		-28.5285	0.00772061		-25.5255	0.00640846				-33.6336	0.0878853		-19.2192	0.0353427		-11.2312	0.0346364				-33.6336	0.11653		-19.2192	0.0468622		-11.2312	0.0459257			-35.6156	0.00741066
	-33.8739	0.0137109		-28.4685	0.00770449		-25.4655	0.00640533				-33.5736	0.0873752		-19.1592	0.0354002		-11.1712	0.0347341				-33.5736	0.115854		-19.1592	0.0469385		-11.1712	0.0460553			-35.5556	0.00733739
	-33.8138	0.0136284		-28.4084	0.00768863		-25.4054	0.00640233				-33.5135	0.0868719		-19.0991	0.035458		-11.1111	0.0348321				-33.5135	0.115187		-19.0991	0.0470152		-11.1111	0.0461852			-35.4955	0.00726484
	-33.7538	0.0135471		-28.3483	0.00767305		-25.3453	0.00639947				-33.4535	0.0863753		-19.039	0.0355162		-11.0511	0.0349302				-33.4535	0.114529		-19.039	0.0470925		-11.0511	0.0463155			-35.4354	0.007193
	-33.6937	0.0134669		-28.2883	0.00765772		-25.2853	0.00639675				-33.3934	0.0858854		-18.979	0.0355748		-10.991	0.0350287				-33.3934	0.113879		-18.979	0.0471702		-10.991	0.046446			-35.3754	0.00712187
	-33.6336	0.0133878		-28.2282	0.00764265		-25.2252	0.00639417				-33.3333	0.085402		-18.9189	0.0356337		-10.9309	0.0351274				-33.3333	0.113238		-18.9189	0.0472484		-10.9309	0.046577			-35.3153	0.00705144
	-33.5736	0.0133097		-28.1682	0.00762784		-25.1652	0.00639172				-33.2733	0.084925		-18.8589	0.035693		-10.8709	0.0352263				-33.2733	0.112606		-18.8589	0.0473271		-10.8709	0.0467082			-35.2553	0.00698169
	-33.5135	0.0132327		-28.1081	0.00761328		-25.1051	0.00638941				-33.2132	0.0844545		-18.7988	0.0357527		-10.8108	0.0353255				-33.2132	0.111982		-18.7988	0.0474062		-10.8108	0.0468398			-35.1952	0.00691264
	-33.4535	0.0131567		-28.048	0.00759898		-25.045	0.00638723				-33.1532	0.0839902		-18.7387	0.0358127		-10.7508	0.035425				-33.1532	0.111367		-18.7387	0.0474859		-10.7508	0.0469718			-35.1351	0.00684426
	-33.3934	0.0130817		-27.988	0.00758492		-24.985	0.00638518				-33.0931	0.0835322		-18.6787	0.0358731		-10.6907	0.0355247				-33.0931	0.11076		-18.6787	0.047566		-10.6907	0.047104			-35.0751	0.00677655
	-33.3333	0.0130077		-27.9279	0.00757111		-24.9249	0.00638327				-33.033	0.0830802		-18.6186	0.0359339		-10.6306	0.0356247				-33.033	0.11016		-18.6186	0.0476466		-10.6306	0.0472367			-35.015	0.00670951
	-33.2733	0.0129348		-27.8679	0.00755754		-24.8649	0.00638148				-32.973	0.0826343		-18.5586	0.035995		-10.5706	0.0357249				-32.973	0.109569		-18.5586	0.0477277		-10.5706	0.0473696			-34.955	0.00664312
	-33.2132	0.0128627		-27.8078	0.00754422		-24.8048	0.00637983				-32.9129	0.0821944		-18.4985	0.0360565		-10.5105	0.0358254				-32.9129	0.108986		-18.4985	0.0478093		-10.5105	0.0475029			-34.8949	0.00657739
	-33.1532	0.0127917		-27.7477	0.00753114		-24.7447	0.0063783				-32.8529	0.0817604		-18.4384	0.0361183		-10.4505	0.0359262				-32.8529	0.108411		-18.4384	0.0478913		-10.4505	0.0476366			-34.8348	0.00651231
	-33.0931	0.0127216		-27.6877	0.00751829		-24.6847	0.0063769				-32.7928	0.0813321		-18.3784	0.0361805		-10.3904	0.0360272				-32.7928	0.107843		-18.3784	0.0479739		-10.3904	0.0477706			-34.7748	0.00644786
	-33.033	0.0126524		-27.6276	0.00750567		-24.6246	0.00637563				-32.7327	0.0809096		-18.3183	0.0362431		-10.3303	0.0361285				-32.7327	0.107283		-18.3183	0.0480569		-10.3303	0.0479049			-34.7147	0.00638405
	-32.973	0.0125842		-27.5676	0.00749329		-24.5646	0.00637449				-32.6727	0.0804927		-18.2583	0.036306		-10.2703	0.03623				-32.6727	0.10673		-18.2583	0.0481403		-10.2703	0.0480396			-34.6547	0.00632087
	-32.9129	0.0125169		-27.5075	0.00748114		-24.5045	0.00637346				-32.6126	0.0800814		-18.1982	0.0363692		-10.2102	0.0363318				-32.6126	0.106185		-18.1982	0.0482243		-10.2102	0.0481746			-34.5946	0.00625831
	-32.8529	0.0124505		-27.4474	0.00746922		-24.4444	0.00637257				-32.5526	0.0796756		-18.1381	0.0364329		-10.1502	0.0364338				-32.5526	0.105647		-18.1381	0.0483087		-10.1502	0.04831			-34.5345	0.00619636
	-32.7928	0.0123849		-27.3874	0.00745753		-24.3844	0.0063718				-32.4925	0.0792752		-18.0781	0.0364968		-10.0901	0.0365361				-32.4925	0.105116		-18.0781	0.0483936		-10.0901	0.0484457			-34.4745	0.00613502
	-32.7327	0.0123203		-27.3273	0.00744605		-24.3243	0.00637115				-32.4324	0.0788802		-18.018	0.0365612		-10.03	0.0366387				-32.4324	0.104593		-18.018	0.0484789		-10.03	0.0485817			-34.4144	0.00607429
	-32.6727	0.0122565		-27.2673	0.0074348		-24.2643	0.00637062				-32.3724	0.0784905		-17.958	0.0366258		-9.96997	0.0367415				-32.3724	0.104076		-17.958	0.0485647		-9.96997	0.0487181			-34.3544	0.00601415
	-32.6126	0.0121936		-27.2072	0.00742377		-24.2042	0.00637021				-32.3123	0.078106		-17.8979	0.0366909		-9.90991	0.0368446				-32.3123	0.103566		-17.8979	0.048651		-9.90991	0.0488549			-34.2943	0.00595461
	-32.5526	0.0121315		-27.1471	0.00741296		-24.1441	0.00636992				-32.2523	0.0777266		-17.8378	0.0367563		-9.84985	0.036948				-32.2523	0.103063		-17.8378	0.0487378		-9.84985	0.048992			-34.2342	0.00589565
	-32.4925	0.0120702		-27.0871	0.00740236		-24.0841	0.00636975				-32.1922	0.0773524		-17.7778	0.036822		-9.78979	0.0370516				-32.1922	0.102567		-17.7778	0.048825		-9.78979	0.0491294			-34.1742	0.00583727
	-32.4324	0.0120097		-27.027	0.00739198		-24.024	0.0063697				-32.1321	0.0769831		-17.7177	0.0368881		-9.72973	0.0371555				-32.1321	0.102078		-17.7177	0.0489127		-9.72973	0.0492672			-34.1141	0.00577947
	-32.3724	0.0119501		-26.967	0.00738181		-23.964	0.00636977				-32.0721	0.0766188		-17.6577	0.0369545		-9.66967	0.0372596				-32.0721	0.101595		-17.6577	0.0490009		-9.66967	0.0494054			-34.0541	0.00572223
	-32.3123	0.0118913		-26.9069	0.00737184		-23.9039	0.00636996				-32.012	0.0762594		-17.5976	0.0370213		-9.60961	0.037364				-32.012	0.101118		-17.5976	0.0490895		-9.60961	0.0495438			-33.994	0.00566556
	-32.2523	0.0118332		-26.8468	0.00736209		-23.8438	0.00637026				-31.952	0.0759048		-17.5375	0.0370885		-9.54955	0.0374687				-31.952	0.100648		-17.5375	0.0491785		-9.54955	0.0496827			-33.9339	0.00560945
	-32.1922	0.011776		-26.7868	0.00735254		-23.7838	0.00637067				-31.8919	0.075555		-17.4775	0.037156		-9.48949	0.0375736				-31.8919	0.100184		-17.4775	0.0492681		-9.48949	0.0498219			-33.8739	0.00555389
	-32.1321	0.0117195		-26.7267	0.00734319		-23.7237	0.0063712				-31.8318	0.0752099		-17.4174	0.0372238		-9.42943	0.0376788				-31.8318	0.099727		-17.4174	0.0493581		-9.42943	0.0499614			-33.8138	0.00549888
	-32.0721	0.0116637		-26.6667	0.00733405		-23.6637	0.00637184				-31.7718	0.0748694		-17.3574	0.037292		-9.36937	0.0377843				-31.7718	0.0992756		-17.3574	0.0494485		-9.36937	0.0501013			-33.7538	0.0054444
	-32.012	0.0116087		-26.6066	0.00732511		-23.6036	0.0063726				-31.7117	0.0745336		-17.2973	0.0373605		-9.30931	0.03789				-31.7117	0.0988303		-17.2973	0.0495395		-9.30931	0.0502416			-33.6937	0.00539047
	-31.952	0.0115545		-26.5465	0.00731636		-23.5435	0.00637347				-31.6517	0.0742022		-17.2372	0.0374294		-9.24925	0.037996				-31.6517	0.0983911		-17.2372	0.0496308		-9.24925	0.0503822			-33.6336	0.00533707
	-31.8919	0.011501		-26.4865	0.00730782		-23.4835	0.00637445				-31.5916	0.0738753		-17.1772	0.0374986		-9.18919	0.0381023				-31.5916	0.0979577		-17.1772	0.0497227		-9.18919	0.0505231			-33.5736	0.00528419
	-31.8318	0.0114481		-26.4264	0.00729946		-23.4234	0.00637554				-31.5315	0.0735529		-17.1171	0.0375682		-9.12913	0.0382088				-31.5315	0.0975302		-17.1171	0.049815		-9.12913	0.0506644			-33.5135	0.00523183
	-31.7718	0.0113961		-26.3664	0.0072913		-23.3634	0.00637674				-31.4715	0.0732347		-17.0571	0.0376381		-9.06907	0.0383156				-31.4715	0.0971085		-17.0571	0.0499077		-9.06907	0.0508061			-33.4535	0.00517999
	-31.7117	0.0113447		-26.3063	0.00728333		-23.3033	0.00637805				-31.4114	0.0729209		-16.997	0.0377083		-9.00901	0.0384227				-31.4114	0.0966925		-16.997	0.0500009		-9.00901	0.0509481			-33.3934	0.00512867
	-31.6517	0.011294		-26.2462	0.00727556		-23.2432	0.00637946				-31.3514	0.0726114		-16.9369	0.0377789		-8.94895	0.03853				-31.3514	0.0962821		-16.9369	0.0500946		-8.94895	0.0510905			-33.3333	0.00507784
	-31.5916	0.0112439		-26.1862	0.00726797		-23.1832	0.00638099				-31.2913	0.072306		-16.8769	0.0378498		-8.88889	0.0386376				-31.2913	0.0958773		-16.8769	0.0501887		-8.88889	0.0512332			-33.2733	0.00502752
	-31.5315	0.0111946		-26.1261	0.00726056		-23.1231	0.00638262				-31.2312	0.0720048		-16.8168	0.0379211		-8.82883	0.0387455				-31.2312	0.095478		-16.8168	0.0502832		-8.82883	0.0513763			-33.2132	0.0049777
	-31.4715	0.0111459		-26.0661	0.00725334		-23.0631	0.00638436				-31.1712	0.0717076		-16.7568	0.0379927		-8.76877	0.0388536				-31.1712	0.0950841		-16.7568	0.0503782		-8.76877	0.0515198			-33.1532	0.00492836
	-31.4114	0.0110979		-26.006	0.00724631		-23.003	0.00638621				-31.1111	0.0714145		-16.6967	0.0380647		-8.70871	0.038962				-31.1111	0.0946955		-16.6967	0.0504737		-8.70871	0.0516636			-33.0931	0.00487952
	-31.3514	0.0110505		-25.9459	0.00723945		-22.9429	0.00638816				-31.0511	0.0711254		-16.6366	0.038137		-8.64865	0.0390707				-31.0511	0.0943122		-16.6366	0.0505696		-8.64865	0.0518077			-33.033	0.00483115
	-31.2913	0.0110038		-25.8859	0.00723278		-22.8829	0.00639021				-30.991	0.0708403		-16.5766	0.0382096		-8.58859	0.0391797				-30.991	0.0939342		-16.5766	0.050666		-8.58859	0.0519523			-32.973	0.00478326
	-31.2312	0.0109577		-25.8258	0.00722628		-22.8228	0.00639237				-30.9309	0.070559		-16.5165	0.0382826		-8.52853	0.0392889				-30.9309	0.0935613		-16.5165	0.0507628		-8.52853	0.0520972			-32.9129	0.00473585
	-31.1712	0.0109123		-25.7658	0.00721997		-22.7628	0.00639463				-30.8709	0.0702815		-16.4565	0.0383559		-8.46847	0.0393984				-30.8709	0.0931935		-16.4565	0.05086		-8.46847	0.0522424			-32.8529	0.0046889
	-31.1111	0.0108674		-25.7057	0.00721382		-22.7027	0.006397				-30.8108	0.0700079		-16.3964	0.0384295		-8.40841	0.0395082				-30.8108	0.0928308		-16.3964	0.0509577		-8.40841	0.052388			-32.7928	0.00464241
	-31.0511	0.0108232		-25.6456	0.00720785		-22.6426	0.00639946				-30.7508	0.069738		-16.3363	0.0385035		-8.34835	0.0396182				-30.7508	0.092473		-16.3363	0.0510559		-8.34835	0.052534			-32.7327	0.00459639
	-30.991	0.0107795		-25.5856	0.00720206		-22.5826	0.00640203				-30.6907	0.0694718		-16.2763	0.0385778		-8.28829	0.0397285				-30.6907	0.0921202		-16.2763	0.0511545		-8.28829	0.0526803			-32.6727	0.00455081
	-30.9309	0.0107365		-25.5255	0.00719643		-22.5225	0.0064047				-30.6306	0.0692093		-16.2162	0.0386525		-8.22823	0.0398391				-30.6306	0.0917721		-16.2162	0.0512535		-8.22823	0.052827			-32.6126	0.00450569
	-30.8709	0.010694		-25.4655	0.00719098		-22.4625	0.00640747				-30.5706	0.0689504		-16.1562	0.0387275		-8.16817	0.03995				-30.5706	0.0914289		-16.1562	0.051353		-8.16817	0.052974			-32.5526	0.00446102
	-30.8108	0.0106522		-25.4054	0.00718569		-22.4024	0.00641034				-30.5105	0.0686951		-16.0961	0.0388028		-8.10811	0.0400611				-30.5105	0.0910904		-16.0961	0.0514529		-8.10811	0.0531215			-32.4925	0.00441678
	-30.7508	0.0106109		-25.3453	0.00718057		-22.3423	0.0064133				-30.4505	0.0684433		-16.036	0.0388785		-8.04805	0.0401725				-30.4505	0.0907566		-16.036	0.0515533		-8.04805	0.0532693			-32.4324	0.00437298
	-30.6907	0.0105701		-25.2853	0.00717561		-22.2823	0.00641637				-30.3904	0.068195		-15.976	0.0389544		-7.98799	0.0402842				-30.3904	0.0904274		-15.976	0.0516541		-7.98799	0.0534174			-32.3724	0.00432961
	-30.6306	0.01053		-25.2252	0.00717082		-22.2222	0.00641953				-30.3303	0.0679501		-15.9159	0.0390308		-7.92793	0.0403962				-30.3303	0.0901028		-15.9159	0.0517554		-7.92793	0.0535659			-32.3123	0.00428668
	-30.5706	0.0104903		-25.1652	0.00716619		-22.1622	0.00642279				-30.2703	0.0677086		-15.8559	0.0391074		-7.86787	0.0405084				-30.2703	0.0897827		-15.8559	0.0518571		-7.86787	0.0537148			-32.2523	0.00424416
	-30.5105	0.0104513		-25.1051	0.00716173		-22.1021	0.00642615				-30.2102	0.0674705		-15.7958	0.0391844		-7.80781	0.0406209				-30.2102	0.0894671		-15.7958	0.0519592		-7.80781	0.0538641			-32.1922	0.00420207
	-30.4505	0.0104127		-25.045	0.00715742		-22.042	0.0064296				-30.1502	0.0672357		-15.7357	0.0392617		-7.74775	0.0407337				-30.1502	0.0891558		-15.7357	0.0520618		-7.74775	0.0540137			-32.1321	0.00416039
	-30.3904	0.0103747		-24.985	0.00715327		-21.982	0.00643315				-30.0901	0.0670042		-15.6757	0.0393394		-7.68769	0.0408468				-30.0901	0.0888489		-15.6757	0.0521648		-7.68769	0.0541637			-32.0721	0.00411912
	-30.3303	0.0103373		-24.9249	0.00714928		-21.9219	0.0064368				-30.03	0.066776		-15.6156	0.0394174		-7.62763	0.0409602				-30.03	0.0885463		-15.6156	0.0522683		-7.62763	0.054314			-32.012	0.00407826
	-30.2703	0.0103003		-24.8649	0.00714545		-21.8619	0.00644053				-29.97	0.0665509		-15.5556	0.0394957		-7.56757	0.0410738				-29.97	0.088248		-15.5556	0.0523722		-7.56757	0.0544647			-31.952	0.00403781
	-30.2102	0.0102639		-24.8048	0.00714177		-21.8018	0.00644437				-29.9099	0.066329		-15.4955	0.0395744		-7.50751	0.0411877				-29.9099	0.0879538		-15.4955	0.0524765		-7.50751	0.0546158			-31.8919	0.00399775
	-30.1502	0.0102279		-24.7447	0.00713824		-21.7417	0.00644829				-29.8498	0.0661103		-15.4354	0.0396533		-7.44745	0.0413019				-29.8498	0.0876638		-15.4354	0.0525813		-7.44745	0.0547673			-31.8318	0.00395809
	-30.0901	0.0101925		-24.6847	0.00713487		-21.6817	0.00645231				-29.7898	0.0658946		-15.3754	0.0397326		-7.38739	0.0414164				-29.7898	0.0873779		-15.3754	0.0526865		-7.38739	0.0549192			-31.7718	0.00391882
	-30.03	0.0101576		-24.6246	0.00713165		-21.6216	0.00645642				-29.7297	0.065682		-15.3153	0.0398123		-7.32733	0.0415311				-29.7297	0.0870961		-15.3153	0.0527922		-7.32733	0.0550714			-31.7117	0.00387994
	-29.97	0.0101231		-24.5646	0.00712858		-21.5616	0.00646062				-29.6697	0.0654724		-15.2553	0.0398922		-7.26727	0.0416461				-29.6697	0.0868183		-15.2553	0.0528982		-7.26727	0.055224			-31.6517	0.00384144
	-29.9099	0.0100892		-24.5045	0.00712566		-21.5015	0.00646492				-29.6096	0.0652658		-15.1952	0.0399725		-7.20721	0.0417615				-29.6096	0.0865444		-15.1952	0.0530048		-7.20721	0.0553769			-31.5916	0.00380333
	-29.8498	0.0100557		-24.4444	0.00712288		-21.4414	0.0064693				-29.5495	0.0650622		-15.1351	0.0400532		-7.14715	0.0418771				-29.5495	0.0862744		-15.1351	0.0531117		-7.14715	0.0555303			-31.5315	0.00376559
	-29.7898	0.0100227		-24.3844	0.00712025		-21.3814	0.00647378				-29.4895	0.0648615		-15.0751	0.0401341		-7.08709	0.0419929				-29.4895	0.0860083		-15.0751	0.0532191		-7.08709	0.055684			-31.4715	0.00372822
	-29.7297	0.00999013		-24.3243	0.00711777		-21.3213	0.00647834				-29.4294	0.0646636		-15.015	0.0402154		-7.02703	0.0421091				-29.4294	0.0857461		-15.015	0.0533269		-7.02703	0.0558381			-31.4114	0.00369123
	-29.6697	0.00995805		-24.2643	0.00711543		-21.2613	0.006483				-29.3694	0.0644686		-14.955	0.040297		-6.96697	0.0422256				-29.3694	0.0854876		-14.955	0.0534352		-6.96697	0.0559925			-31.3514	0.0036546
	-29.6096	0.00992643		-24.2042	0.00711324		-21.2012	0.00648774				-29.3093	0.0642765		-14.8949	0.0403789		-6.90691	0.0423423				-29.3093	0.0852328		-14.8949	0.0535439		-6.90691	0.0561474			-31.2913	0.00361833
	-29.5495	0.00989526		-24.1441	0.00711119		-21.1411	0.00649257				-29.2492	0.0640871		-14.8348	0.0404612		-6.84685	0.0424593				-29.2492	0.0849818		-14.8348	0.053653		-6.84685	0.0563026			-31.2312	0.00358242
	-29.4895	0.00986453		-24.0841	0.00710928		-21.0811	0.00649749				-29.1892	0.0639005		-14.7748	0.0405438		-6.78679	0.0425766				-29.1892	0.0847344		-14.7748	0.0537626		-6.78679	0.0564582			-31.1712	0.00354686
	-29.4294	0.00983425		-24.024	0.0071075		-21.021	0.0065025				-29.1291	0.0637165		-14.7147	0.0406267		-6.72673	0.0426942				-29.1291	0.0844906		-14.7147	0.0538725		-6.72673	0.0566142			-31.1111	0.00351166
	-29.3694	0.0098044		-23.964	0.00710587		-20.961	0.0065076				-29.0691	0.0635353		-14.6547	0.0407099		-6.66667	0.0428121				-29.0691	0.0842504		-14.6547	0.053983		-6.66667	0.0567705			-31.0511	0.00347681
	-29.3093	0.00977498		-23.9039	0.00710438		-20.9009	0.00651278				-29.009	0.0633568		-14.5946	0.0407935		-6.60661	0.0429302				-29.009	0.0840137		-14.5946	0.0540938		-6.60661	0.0569273			-30.991	0.0034423
	-29.2492	0.00974598		-23.8438	0.00710302		-20.8408	0.00651804				-28.9489	0.0631809		-14.5345	0.0408773		-6.54655	0.0430487				-28.9489	0.0837805		-14.5345	0.0542051		-6.54655	0.0570844			-30.9309	0.00340813
	-29.1892	0.00971741		-23.7838	0.0071018		-20.7808	0.0065234				-28.8889	0.0630076		-14.4745	0.0409616		-6.48649	0.0431674				-28.8889	0.0835507		-14.4745	0.0543168		-6.48649	0.0572419			-30.8709	0.0033743
	-29.1291	0.00968925		-23.7237	0.00710072		-20.7207	0.00652884				-28.8288	0.0628368		-14.4144	0.0410461		-6.42643	0.0432865				-28.8288	0.0833244		-14.4144	0.0544289		-6.42643	0.0573998			-30.8108	0.0033408
	-29.0691	0.00966151		-23.6637	0.00709976		-20.6607	0.00653436				-28.7688	0.0626686		-14.3544	0.0411309		-6.36637	0.0434058				-28.7688	0.0831015		-14.3544	0.0545415		-6.36637	0.057558			-30.7508	0.00330764
	-29.009	0.00963417		-23.6036	0.00709894		-20.6006	0.00653997				-28.7087	0.062503		-14.2943	0.0412161		-6.30631	0.0435254				-28.7087	0.0828818		-14.2943	0.0546545		-6.30631	0.0577167			-30.6907	0.0032748
	-28.9489	0.00960723		-23.5435	0.00709826		-20.5405	0.00654566				-28.6486	0.0623398		-14.2342	0.0413016		-6.24625	0.0436453				-28.6486	0.0826655		-14.2342	0.0547679		-6.24625	0.0578757			-30.6306	0.00324229
	-28.8889	0.0095807		-23.4835	0.0070977		-20.4805	0.00655144				-28.5886	0.0621791		-14.1742	0.0413875		-6.18619	0.0437655				-28.5886	0.0824525		-14.1742	0.0548818		-6.18619	0.0580352			-30.5706	0.0032101
	-28.8288	0.00955455		-23.4234	0.00709728		-20.4204	0.00655729				-28.5285	0.0620208		-14.1141	0.0414736		-6.12613	0.043886				-28.5285	0.0822426		-14.1141	0.0549961		-6.12613	0.058195			-30.5105	0.00317823
	-28.7688	0.00952879		-23.3634	0.00709698		-20.3604	0.00656324				-28.4685	0.0618649		-14.0541	0.0415601		-6.06607	0.0440067				-28.4685	0.082036		-14.0541	0.0551108		-6.06607	0.0583552			-30.4505	0.00314667
	-28.7087	0.00950342		-23.3033	0.00709681		-20.3003	0.00656926				-28.4084	0.0617114		-13.994	0.0416469		-6.00601	0.0441278				-28.4084	0.0818325		-13.994	0.0552259		-6.00601	0.0585158			-30.3904	0.00311543
	-28.6486	0.00947843		-23.2432	0.00709677		-20.2402	0.00657537				-28.3483	0.0615603		-13.9339	0.041734		-5.94595	0.0442492				-28.3483	0.0816322		-13.9339	0.0553415		-5.94595	0.0586767			-30.3303	0.00308449
	-28.5886	0.00945382		-23.1832	0.00709686		-20.1802	0.00658156				-28.2883	0.0614115		-13.8739	0.0418214		-5.88589	0.0443708				-28.2883	0.0814349		-13.8739	0.0554575		-5.88589	0.0588381			-30.2703	0.00305387
	-28.5285	0.00942957		-23.1231	0.00709707		-20.1201	0.00658782				-28.2282	0.061265		-13.8138	0.0419092		-5.82583	0.0444928				-28.2282	0.0812407		-13.8138	0.0555739		-5.82583	0.0589999			-30.2102	0.00302354
	-28.4685	0.0094057		-23.0631	0.0070974		-20.0601	0.00659417				-28.1682	0.0611207		-13.7538	0.0419973		-5.76577	0.044615				-28.1682	0.0810495		-13.7538	0.0556907		-5.76577	0.059162			-30.1502	0.00299352
	-28.4084	0.00938218		-23.003	0.00709786		-20	0.00660061				-28.1081	0.0609788		-13.6937	0.0420857		-5.70571	0.0447376				-28.1081	0.0808614		-13.6937	0.055808		-5.70571	0.0593246			-30.0901	0.00296379
	-28.3483	0.00935903		-22.9429	0.00709845		-19.9399	0.00660712				-28.048	0.060839		-13.6336	0.0421744		-5.64565	0.0448604				-28.048	0.0806761		-13.6336	0.0559257		-5.64565	0.0594875			-30.03	0.00293436
	-28.2883	0.00933624		-22.8829	0.00709915		-19.8799	0.00661371				-27.988	0.0607015		-13.5736	0.0422634		-5.58559	0.0449835				-27.988	0.0804938		-13.5736	0.0560438		-5.58559	0.0596508			-29.97	0.00290522
	-28.2282	0.00931379		-22.8228	0.00709998		-19.8198	0.00662038				-27.9279	0.0605662		-13.5135	0.0423528		-5.52553	0.045107				-27.9279	0.0803144		-13.5135	0.0561624		-5.52553	0.0598146			-29.9099	0.00287636
	-28.1682	0.0092917		-22.7628	0.00710093		-19.7598	0.00662713				-27.8679	0.060433		-13.4535	0.0424425		-5.46547	0.0452307				-27.8679	0.0801379		-13.4535	0.0562813		-5.46547	0.0599787			-29.8498	0.0028478
	-28.1081	0.00926994		-22.7027	0.00710199		-19.6997	0.00663395				-27.8078	0.060302		-13.3934	0.0425325		-5.40541	0.0453547				-27.8078	0.0799642		-13.3934	0.0564007		-5.40541	0.0601432			-29.7898	0.00281951
	-28.048	0.00924853		-22.6426	0.00710318		-19.6396	0.00664086				-27.7477	0.060173		-13.3333	0.0426228		-5.34535	0.045479				-27.7477	0.0797933		-13.3333	0.0565205		-5.34535	0.0603081			-29.7297	0.00279151
	-27.988	0.00922746		-22.5826	0.00710448		-19.5796	0.00664784				-27.6877	0.0600462		-13.2733	0.0427134		-5.28529	0.0456037				-27.6877	0.0796251		-13.2733	0.0566408		-5.28529	0.0604734			-29.6697	0.00276378
	-27.9279	0.00920672		-22.5225	0.0071059		-19.5195	0.00665491				-27.6276	0.0599214		-13.2132	0.0428044		-5.22523	0.0457286				-27.6276	0.0794598		-13.2132	0.0567614		-5.22523	0.0606391			-29.6096	0.00273633
	-27.8679	0.00918631		-22.4625	0.00710744		-19.4595	0.00666204				-27.5676	0.0597987		-13.1532	0.0428957		-5.16517	0.0458538				-27.5676	0.0792971		-13.1532	0.0568825		-5.16517	0.0608052			-29.5495	0.00270915
	-27.8078	0.00916623		-22.4024	0.00710909		-19.3994	0.00666926				-27.5075	0.0596781		-13.0931	0.0429873		-5.10511	0.0459794				-27.5075	0.0791371		-13.0931	0.057004		-5.10511	0.0609718			-29.4895	0.00268224
	-27.7477	0.00914646		-22.3423	0.00711086		-19.3393	0.00667655				-27.4474	0.0595594		-13.033	0.0430792		-5.04505	0.0461052				-27.4474	0.0789798		-13.033	0.057126		-5.04505	0.0611387			-29.4294	0.00265559
	-27.6877	0.00912702		-22.2823	0.00711274		-19.2793	0.00668392				-27.3874	0.0594427		-12.973	0.0431714		-4.98498	0.0462313				-27.3874	0.0788252		-12.973	0.0572483		-4.98498	0.061306			-29.3694	0.00262921
	-27.6276	0.0091079		-22.2222	0.00711474		-19.2192	0.00669137				-27.3273	0.059328		-12.9129	0.043264		-4.92492	0.0463578				-27.3273	0.0786731		-12.9129	0.0573711		-4.92492	0.0614737			-29.3093	0.00260309
	-27.5676	0.00908909		-22.1622	0.00711685		-19.1592	0.00669889				-27.2673	0.0592152		-12.8529	0.0433568		-4.86486	0.0464845				-27.2673	0.0785236		-12.8529	0.0574943		-4.86486	0.0616418			-29.2492	0.00257723
	-27.5075	0.00907058		-22.1021	0.00711907		-19.0991	0.00670648				-27.2072	0.0591044		-12.7928	0.04345		-4.8048	0.0466116				-27.2072	0.0783767		-12.7928	0.0576179		-4.8048	0.0618103			-29.1892	0.00255163
	-27.4474	0.00905239		-22.042	0.0071214		-19.039	0.00671415				-27.1471	0.0589954		-12.7327	0.0435435		-4.74474	0.0467389				-27.1471	0.0782323		-12.7327	0.057742		-4.74474	0.0619793			-29.1291	0.00252628
	-27.3874	0.0090345		-21.982	0.00712385		-18.979	0.0067219				-27.0871	0.0588884		-12.6727	0.0436374		-4.68468	0.0468666				-27.0871	0.0780904		-12.6727	0.0578664		-4.68468	0.0621486			-29.0691	0.00250118
	-27.3273	0.0090169		-21.9219	0.0071264		-18.9189	0.00672972				-27.027	0.0587832		-12.6126	0.0437315		-4.62462	0.0469946				-27.027	0.077951		-12.6126	0.0579913		-4.62462	0.0623183			-29.009	0.00247633
	-27.2673	0.00899961		-21.8619	0.00712906		-18.8589	0.00673761				-26.967	0.0586799		-12.5526	0.043826		-4.56456	0.0471228				-26.967	0.077814		-12.5526	0.0581166		-4.56456	0.0624885			-28.9489	0.00245173
	-27.2072	0.00898261		-21.8018	0.00713183		-18.7988	0.00674558				-26.9069	0.0585784		-12.4925	0.0439208		-4.5045	0.0472514				-26.9069	0.0776795		-12.4925	0.0582424		-4.5045	0.0626591			-28.8889	0.00242737
	-27.1471	0.0089659		-21.7417	0.00713471		-18.7387	0.00675362				-26.8468	0.0584787		-12.4324	0.0440159		-4.44444	0.0473803				-26.8468	0.0775473		-12.4324	0.0583685		-4.44444	0.06283			-28.8288	0.00240325
	-27.0871	0.00894947		-21.6817	0.00713769		-18.6787	0.00676174				-26.7868	0.0583808		-12.3724	0.0441113		-4.38438	0.0475095				-26.7868	0.0774176		-12.3724	0.0584951		-4.38438	0.0630014			-28.7688	0.00237937
	-27.027	0.00893334		-21.6216	0.00714079		-18.6186	0.00676993				-26.7267	0.0582847		-12.3123	0.044207		-4.32432	0.047639				-26.7267	0.0772902		-12.3123	0.0586221		-4.32432	0.0631732			-28.7087	0.00235572
	-26.967	0.00891748		-21.5616	0.00714398		-18.5586	0.00677819				-26.6667	0.0581903		-12.2523	0.0443031		-4.26426	0.0477688				-26.6667	0.0771651		-12.2523	0.0587495		-4.26426	0.0633454			-28.6486	0.00233232
	-26.9069	0.00890191		-21.5015	0.00714729		-18.4985	0.00678652				-26.6066	0.0580977		-12.1922	0.0443994		-4.2042	0.047899				-26.6066	0.0770423		-12.1922	0.0588773		-4.2042	0.063518			-28.5886	0.00230914
	-26.8468	0.00888661		-21.4414	0.0071507		-18.4384	0.00679492				-26.5465	0.0580068		-12.1321	0.0444961		-4.14414	0.0480294				-26.5465	0.0769219		-12.1321	0.0590056		-4.14414	0.063691			-28.5285	0.00228619
	-26.7868	0.00887158		-21.3814	0.00715421		-18.3784	0.0068034				-26.4865	0.0579176		-12.0721	0.0445931		-4.08408	0.0481602				-26.4865	0.0768037		-12.0721	0.0591343		-4.08408	0.0638645			-28.4685	0.00226347
	-26.7267	0.00885683		-21.3213	0.00715782		-18.3183	0.00681195				-26.4264	0.0578301		-12.012	0.0446905		-4.02402	0.0482913				-26.4264	0.0766877		-12.012	0.0592634		-4.02402	0.0640383			-28.4084	0.00224098
	-26.6667	0.00884234		-21.2613	0.00716154		-18.2583	0.00682057				-26.3664	0.0577443		-11.952	0.0447881		-3.96396	0.0484227				-26.3664	0.076574		-11.952	0.0593929		-3.96396	0.0642126			-28.3483	0.00221871
	-26.6066	0.00882812		-21.2012	0.00716536		-18.1982	0.00682926				-26.3063	0.0576602		-11.8919	0.044886		-3.9039	0.0485544				-26.3063	0.0764624		-11.8919	0.0595228		-3.9039	0.0643873			-28.2883	0.00219666
	-26.5465	0.00881416		-21.1411	0.00716928		-18.1381	0.00683802				-26.2462	0.0575776		-11.8318	0.0449843		-3.84384	0.0486864				-26.2462	0.076353		-11.8318	0.0596532		-3.84384	0.0645624			-28.2282	0.00217483
	-26.4865	0.00880047		-21.0811	0.00717331		-18.0781	0.00684685				-26.1862	0.0574968		-11.7718	0.0450829		-3.78378	0.0488187				-26.1862	0.0762458		-11.7718	0.059784		-3.78378	0.064738			-28.1682	0.00215321
	-26.4264	0.00878703		-21.021	0.00717743		-18.018	0.00685575				-26.1261	0.0574175		-11.7117	0.0451818		-3.72372	0.0489514				-26.1261	0.0761408		-11.7117	0.0599152		-3.72372	0.0649139			-28.1081	0.00213181
	-26.3664	0.00877385		-20.961	0.00718165		-17.958	0.00686472				-26.0661	0.0573398		-11.6517	0.045281		-3.66366	0.0490843				-26.0661	0.0760378		-11.6517	0.0600468		-3.66366	0.0650903			-28.048	0.00211062
	-26.3063	0.00876092		-20.9009	0.00718597		-17.8979	0.00687376				-26.006	0.0572637		-11.5916	0.0453806		-3.6036	0.0492176				-26.006	0.0759369		-11.5916	0.0601788		-3.6036	0.0652671			-27.988	0.00208965
	-26.2462	0.00874824		-20.8408	0.00719039		-17.8378	0.00688287				-25.9459	0.0571892		-11.5315	0.0454804		-3.54354	0.0493512				-25.9459	0.0758382		-11.5315	0.0603113		-3.54354	0.0654443			-27.9279	0.00206888
	-26.1862	0.00873581		-20.7808	0.00719491		-17.7778	0.00689205				-25.8859	0.0571162		-11.4715	0.0455806		-3.48348	0.0494852				-25.8859	0.0757414		-11.4715	0.0604442		-3.48348	0.065622			-27.8679	0.00204831
	-26.1261	0.00872362		-20.7207	0.00719953		-17.7177	0.0069013				-25.8258	0.0570447		-11.4114	0.0456811		-3.42342	0.0496194				-25.8258	0.0756467		-11.4114	0.0605775		-3.42342	0.0658001			-27.8078	0.00202795
	-26.0661	0.00871168		-20.6607	0.00720424		-17.6577	0.00691062				-25.7658	0.0569748		-11.3514	0.0457819		-3.36336	0.049754				-25.7658	0.0755541		-11.3514	0.0607112		-3.36336	0.0659786			-27.7477	0.00200779
	-26.006	0.00869998		-20.6006	0.00720905		-17.5976	0.00692				-25.7057	0.0569064		-11.2913	0.045883		-3.3033	0.0498889				-25.7057	0.0754634		-11.2913	0.0608454		-3.3033	0.0661575			-27.6877	0.00198784
	-25.9459	0.00868852		-20.5405	0.00721396		-17.5375	0.00692946				-25.6456	0.0568395		-11.2312	0.0459845		-3.24324	0.0500241				-25.6456	0.0753747		-11.2312	0.0609799		-3.24324	0.0663368			-27.6276	0.00196808
	-25.8859	0.00867729		-20.4805	0.00721896		-17.4775	0.00693898				-25.5856	0.056774		-11.1712	0.0460862		-3.18318	0.0501596				-25.5856	0.075288		-11.1712	0.0611149		-3.18318	0.0665166			-27.5676	0.00194851
	-25.8258	0.0086663		-20.4204	0.00722405		-17.4174	0.00694857				-25.5255	0.0567101		-11.1111	0.0461883		-3.12312	0.0502955				-25.5255	0.0752032		-11.1111	0.0612503		-3.12312	0.0666968			-27.5075	0.00192914
	-25.7658	0.00865554		-20.3604	0.00722924		-17.3574	0.00695823				-25.4655	0.0566475		-11.0511	0.0462907		-3.06306	0.0504317				-25.4655	0.0751203		-11.0511	0.0613861		-3.06306	0.0668775			-27.4474	0.00190996
	-25.7057	0.00864501		-20.3003	0.00723453		-17.2973	0.00696795				-25.4054	0.0565865		-10.991	0.0463934		-3.003	0.0505682				-25.4054	0.0750394		-10.991	0.0615224		-3.003	0.0670586			-27.3874	0.00189098
	-25.6456	0.00863471		-20.2402	0.00723991		-17.2372	0.00697774				-25.3453	0.0565268		-10.9309	0.0464964		-2.94294	0.050705				-25.3453	0.0749603		-10.9309	0.061659		-2.94294	0.0672401			-27.3273	0.00187218
	-25.5856	0.00862463		-20.1802	0.00724538		-17.1772	0.0069876				-25.2853	0.0564686		-10.8709	0.0465998		-2.88288	0.0508422				-25.2853	0.0748831		-10.8709	0.0617961		-2.88288	0.067422			-27.2673	0.00185357
	-25.5255	0.00861478		-20.1201	0.00725094		-17.1171	0.00699753				-25.2252	0.0564117		-10.8108	0.0467034		-2.82282	0.0509797				-25.2252	0.0748078		-10.8108	0.0619336		-2.82282	0.0676044			-27.2072	0.00183514
	-25.4655	0.00860515		-20.0601	0.00725659		-17.0571	0.00700752				-25.1652	0.0563563		-10.7508	0.0468074		-2.76276	0.0511175				-25.1652	0.0747343		-10.7508	0.0620715		-2.76276	0.0677872			-27.1471	0.00181689
	-25.4054	0.00859574		-20	0.00726234		-16.997	0.00701758				-25.1051	0.0563022		-10.6907	0.0469117		-2.7027	0.0512557				-25.1051	0.0746626		-10.6907	0.0622099		-2.7027	0.0679705			-27.0871	0.00179883
	-25.3453	0.00858654		-19.9399	0.00726818		-16.9369	0.0070277				-25.045	0.0562495		-10.6306	0.0470163		-2.64264	0.0513942				-25.045	0.0745928		-10.6306	0.0623487		-2.64264	0.0681542			-27.027	0.00178094
	-25.2853	0.00857756		-19.8799	0.0072741		-16.8769	0.00703789				-24.985	0.0561981		-10.5706	0.0471212		-2.58258	0.051533				-24.985	0.0745247		-10.5706	0.0624878		-2.58258	0.0683383			-26.967	0.00176324
	-25.2252	0.0085688		-19.8198	0.00728012		-16.8168	0.00704815				-24.9249	0.0561481		-10.5105	0.0472265		-2.52252	0.0516722				-24.9249	0.0744584		-10.5105	0.0626275		-2.52252	0.0685229			-26.9069	0.00174571
	-25.1652	0.00856025		-19.7598	0.00728623		-16.7568	0.00705847				-24.8649	0.0560994		-10.4505	0.0473321		-2.46246	0.0518116				-24.8649	0.0743939		-10.4505	0.0627675		-2.46246	0.0687079			-26.8468	0.00172835
	-25.1051	0.0085519		-19.6997	0.00729242		-16.6967	0.00706886				-24.8048	0.056052		-10.3904	0.0474379		-2.4024	0.0519515				-24.8048	0.0743311		-10.3904	0.0629079		-2.4024	0.0688934			-26.7868	0.00171116
	-25.045	0.00854377		-19.6396	0.00729871		-16.6366	0.00707931				-24.7447	0.0560059		-10.3303	0.0475441		-2.34234	0.0520916				-24.7447	0.0742701		-10.3303	0.0630488		-2.34234	0.0690793			-26.7267	0.00169415
	-24.985	0.00853584		-19.5796	0.00730508		-16.5766	0.00708982				-24.6847	0.0559611		-10.2703	0.0476506		-2.28228	0.0522321				-24.6847	0.0742107		-10.2703	0.0631901		-2.28228	0.0692656			-26.6667	0.0016773
	-24.9249	0.00852811		-19.5195	0.00731154		-16.5165	0.0071004				-24.6246	0.0559176		-10.2102	0.0477575		-2.22222	0.0523729				-24.6246	0.0741531		-10.2102	0.0633318		-2.22222	0.0694524			-26.6066	0.00166063
	-24.8649	0.00852059		-19.4595	0.00731809		-16.4565	0.00711105				-24.5646	0.0558754		-10.1502	0.0478646		-2.16216	0.0525141				-24.5646	0.0740971		-10.1502	0.063474		-2.16216	0.0696396			-26.5465	0.00164411
	-24.8048	0.00851327		-19.3994	0.00732472		-16.3964	0.00712176				-24.5045	0.0558344		-10.0901	0.0479721		-2.1021	0.0526556				-24.5045	0.0740429		-10.0901	0.0636165		-2.1021	0.0698273			-26.4865	0.00162776
	-24.7447	0.00850614		-19.3393	0.00733144		-16.3363	0.00713253				-24.4444	0.0557947		-10.03	0.0480799		-2.04204	0.0527974				-24.4444	0.0739902		-10.03	0.0637595		-2.04204	0.0700155			-26.4264	0.00161158
	-24.6847	0.00849921		-19.2793	0.00733825		-16.2763	0.00714337				-24.3844	0.0557562		-9.96997	0.048188		-1.98198	0.0529396				-24.3844	0.0739392		-9.96997	0.0639029		-1.98198	0.0702041			-26.3664	0.00159555
	-24.6246	0.00849248		-19.2192	0.00734514		-16.2162	0.00715427				-24.3243	0.055719		-9.90991	0.0482964		-1.92192	0.0530821				-24.3243	0.0738899		-9.90991	0.0640467		-1.92192	0.0703931			-26.3063	0.00157968
	-24.5646	0.00848594		-19.1592	0.00735212		-16.1562	0.00716524				-24.2643	0.0556829		-9.84985	0.0484052		-1.86186	0.053225				-24.2643	0.0738421		-9.84985	0.064191		-1.86186	0.0705826			-26.2462	0.00156398
	-24.5045	0.0084796		-19.0991	0.00735918		-16.0961	0.00717626				-24.2042	0.0556481		-9.78979	0.0485142		-1.8018	0.0533682				-24.2042	0.073796		-9.78979	0.0643356		-1.8018	0.0707725			-26.1862	0.00154842
	-24.4444	0.00847344		-19.039	0.00736633		-16.036	0.00718736				-24.1441	0.0556145		-9.72973	0.0486236		-1.74174	0.0535117				-24.1441	0.0737514		-9.72973	0.0644807		-1.74174	0.0709629			-26.1261	0.00153302
	-24.3844	0.00846747		-18.979	0.00737356		-15.976	0.00719851				-24.0841	0.055582		-9.66967	0.0487333		-1.68168	0.0536556				-24.0841	0.0737085		-9.66967	0.0646262		-1.68168	0.0711538			-26.0661	0.00151778
	-24.3243	0.00846169		-18.9189	0.00738087		-15.9159	0.00720973				-24.024	0.0555508		-9.60961	0.0488433		-1.62162	0.0537998				-24.024	0.073667		-9.60961	0.0647722		-1.62162	0.0713451			-26.006	0.00150268
	-24.2643	0.0084561		-18.8589	0.00738827		-15.8559	0.00722101				-23.964	0.0555207		-9.54955	0.0489537		-1.56156	0.0539444				-23.964	0.0736272		-9.54955	0.0649185		-1.56156	0.0715369			-25.9459	0.00148774
	-24.2042	0.00845069		-18.7988	0.00739575		-15.7958	0.00723235				-23.9039	0.0554917		-9.48949	0.0490643		-1.5015	0.0540894				-23.9039	0.0735888		-9.48949	0.0650653		-1.5015	0.0717291			-25.8859	0.00147294
	-24.1441	0.00844546		-18.7387	0.00740331		-15.7357	0.00724375				-23.8438	0.0554639		-9.42943	0.0491753		-1.44144	0.0542346				-23.8438	0.073552		-9.42943	0.0652125		-1.44144	0.0719218			-25.8258	0.00145829
	-24.0841	0.00844041		-18.6787	0.00741096		-15.6757	0.00725522				-23.7838	0.0554373		-9.36937	0.0492866		-1.38138	0.0543802				-23.7838	0.0735167		-9.36937	0.0653602		-1.38138	0.072115			-25.7658	0.00144379
	-24.024	0.00843555		-18.6186	0.00741869		-15.6156	0.00726675				-23.7237	0.0554117		-9.30931	0.0493982		-1.32132	0.0545262				-23.7237	0.0734829		-9.30931	0.0655082		-1.32132	0.0723086			-25.7057	0.00142943
	-23.964	0.00843086		-18.5586	0.00742649		-15.5556	0.00727834				-23.6637	0.0553873		-9.24925	0.0495101		-1.26126	0.0546725				-23.6637	0.0734506		-9.24925	0.0656567		-1.26126	0.0725027			-25.6456	0.00141521
	-23.9039	0.00842634		-18.4985	0.00743438		-15.4955	0.00728999				-23.6036	0.055364		-9.18919	0.0496224		-1.2012	0.0548192				-23.6036	0.0734197		-9.18919	0.0658056		-1.2012	0.0726972			-25.5856	0.00140114
	-23.8438	0.008422		-18.4384	0.00744235		-15.4354	0.00730171				-23.5435	0.0553418		-9.12913	0.049735		-1.14114	0.0549662				-23.5435	0.0733903		-9.12913	0.0659549		-1.14114	0.0728922			-25.5255	0.0013872
	-23.7838	0.00841784		-18.3784	0.0074504		-15.3754	0.00731348				-23.4835	0.0553207		-9.06907	0.0498479		-1.08108	0.0551136				-23.4835	0.0733624		-9.06907	0.0661047		-1.08108	0.0730877			-25.4655	0.0013734
	-23.7237	0.00841384		-18.3183	0.00745853		-15.3153	0.00732532				-23.4234	0.0553007		-9.00901	0.0499611		-1.02102	0.0552613				-23.4234	0.0733359		-9.00901	0.0662549		-1.02102	0.0732837			-25.4054	0.00135974
	-23.6637	0.00841002		-18.2583	0.00746674		-15.2553	0.00733722				-23.3634	0.0552818		-8.94895	0.0500746		-0.960961	0.0554094				-23.3634	0.0733108		-8.94895	0.0664055		-0.960961	0.0734801			-25.3453	0.00134622
	-23.6036	0.00840637		-18.1982	0.00747503		-15.1952	0.00734918				-23.3033	0.0552639		-8.88889	0.0501885		-0.900901	0.0555579				-23.3033	0.0732872		-8.88889	0.0665565		-0.900901	0.073677			-25.2853	0.00133283
	-23.5435	0.00840288		-18.1381	0.0074834		-15.1351	0.0073612				-23.2432	0.0552471		-8.82883	0.0503027		-0.840841	0.0557067				-23.2432	0.0732649		-8.82883	0.066708		-0.840841	0.0738744			-25.2252	0.00131957
	-23.4835	0.00839956		-18.0781	0.00749184		-15.0751	0.00737328				-23.1832	0.0552313		-8.76877	0.0504172		-0.780781	0.0558558				-23.1832	0.0732441		-8.76877	0.0668599		-0.780781	0.0740722			-25.1652	0.00130644
	-23.4234	0.00839641		-18.018	0.00750037		-15.015	0.00738542				-23.1231	0.0552166		-8.70871	0.050532		-0.720721	0.0560053				-23.1231	0.0732246		-8.70871	0.0670122		-0.720721	0.0742705			-25.1051	0.00129345
	-23.3634	0.00839342		-17.958	0.00750897		-14.955	0.00739762				-23.0631	0.0552029		-8.64865	0.0506472		-0.660661	0.0561552				-23.0631	0.0732065		-8.64865	0.0671649		-0.660661	0.0744693			-25.045	0.00128058
	-23.3033	0.00839059		-17.8979	0.00751765		-14.8949	0.00740989				-23.003	0.0551903		-8.58859	0.0507626		-0.600601	0.0563054				-23.003	0.0731898		-8.58859	0.0673181		-0.600601	0.0746686			-24.985	0.00126784
	-23.2432	0.00838792		-17.8378	0.00752641		-14.8348	0.00742221				-22.9429	0.0551787		-8.52853	0.0508784		-0.540541	0.056456				-22.9429	0.0731744		-8.52853	0.0674717		-0.540541	0.0748683			-24.9249	0.00125523
	-23.1832	0.00838542		-17.7778	0.00753524		-14.7748	0.00743459				-22.8829	0.055168		-8.46847	0.0509945		-0.48048	0.056607				-22.8829	0.0731603		-8.46847	0.0676257		-0.48048	0.0750685			-24.8649	0.00124274
	-23.1231	0.00838307		-17.7177	0.00754415		-14.7147	0.00744703				-22.8228	0.0551584		-8.40841	0.051111		-0.42042	0.0567583				-22.8228	0.0731476		-8.40841	0.0677802		-0.42042	0.0752693			-24.8048	0.00123038
	-23.0631	0.00838088		-17.6577	0.00755314		-14.6547	0.00745953				-22.7628	0.0551498		-8.34835	0.0512277		-0.36036	0.05691				-22.7628	0.0731362		-8.34835	0.0679351		-0.36036	0.0754705			-24.7447	0.00121814
	-23.003	0.00837885		-17.5976	0.0075622		-14.5946	0.0074721				-22.7027	0.0551422		-8.28829	0.0513448		-0.3003	0.057062				-22.7027	0.0731261		-8.28829	0.0680904		-0.3003	0.0756721			-24.6847	0.00120602
	-22.9429	0.00837697		-17.5375	0.00757134		-14.5345	0.00748472				-22.6426	0.0551355		-8.22823	0.0514622		-0.24024	0.0572144				-22.6426	0.0731174		-8.22823	0.0682461		-0.24024	0.0758743			-24.6246	0.00119403
	-22.8829	0.00837525		-17.4775	0.00758056		-14.4745	0.0074974				-22.5826	0.0551298		-8.16817	0.05158		-0.18018	0.0573672				-22.5826	0.0731099		-8.16817	0.0684023		-0.18018	0.0760769			-24.5646	0.00118215
	-22.8228	0.00837367		-17.4174	0.00758984		-14.4144	0.00751014				-22.5225	0.0551251		-8.10811	0.051698		-0.12012	0.0575203				-22.5225	0.0731037		-8.10811	0.0685589		-0.12012	0.0762801			-24.5045	0.00117039
	-22.7628	0.00837225		-17.3574	0.00759921		-14.3544	0.00752294				-22.4625	0.0551213		-8.04805	0.0518164		-0.0600601	0.0576738				-22.4625	0.0730987		-8.04805	0.0687159		-0.0600601	0.0764837			-24.4444	0.00115874
	-22.7027	0.00837099		-17.2973	0.00760865		-14.2943	0.0075358				-22.4024	0.0551185		-7.98799	0.0519351		0	0.0578277				-22.4024	0.073095		-7.98799	0.0688734		0	0.0766878			-24.3844	0.00114722
	-22.6426	0.00836987		-17.2372	0.00761816		-14.2342	0.00754871				-22.3423	0.0551167		-7.92793	0.0520541							-22.3423	0.0730926		-7.92793	0.0690313						-24.3243	0.0011358
	-22.5826	0.00836889		-17.1772	0.00762775		-14.1742	0.00756169				-22.2823	0.0551158		-7.86787	0.0521735							-22.2823	0.0730915		-7.86787	0.0691896						-24.2643	0.0011245
	-22.5225	0.00836807		-17.1171	0.00763741		-14.1141	0.00757472				-22.2222	0.0551158		-7.80781	0.0522932							-22.2222	0.0730915		-7.80781	0.0693484						-24.2042	0.00111331
	-22.4625	0.00836739		-17.0571	0.00764714		-14.0541	0.00758782				-22.1622	0.0551167		-7.74775	0.0524132							-22.1622	0.0730928		-7.74775	0.0695075						-24.1441	0.00110224
	-22.4024	0.00836686		-16.997	0.00765695		-13.994	0.00760097				-22.1021	0.0551186		-7.68769	0.0525335							-22.1021	0.0730953		-7.68769	0.0696672						-24.0841	0.00109127
	-22.3423	0.00836647		-16.9369	0.00766683		-13.9339	0.00761418				-22.042	0.0551214		-7.62763	0.0526542							-22.042	0.073099		-7.62763	0.0698272						-24.024	0.00108041
	-22.2823	0.00836622		-16.8769	0.00767679		-13.8739	0.00762745				-21.982	0.055125		-7.56757	0.0527752							-21.982	0.0731039		-7.56757	0.0699877						-23.964	0.00106967
	-22.2222	0.00836612		-16.8168	0.00768681		-13.8138	0.00764078				-21.9219	0.0551296		-7.50751	0.0528965							-21.9219	0.07311		-7.50751	0.0701486						-23.9039	0.00105902
	-22.1622	0.00836615		-16.7568	0.00769691		-13.7538	0.00765416				-21.8619	0.0551351		-7.44745	0.0530182							-21.8619	0.0731173		-7.44745	0.07031						-23.8438	0.00104849
	-22.1021	0.00836633		-16.6967	0.00770708		-13.6937	0.0076676				-21.8018	0.0551414		-7.38739	0.0531401							-21.8018	0.0731258		-7.38739	0.0704718						-23.7838	0.00103805
	-22.042	0.00836664		-16.6366	0.00771732		-13.6336	0.00768111				-21.7417	0.0551487		-7.32733	0.0532624							-21.7417	0.0731354		-7.32733	0.070634						-23.7237	0.00102773
	-21.982	0.00836709		-16.5766	0.00772764		-13.5736	0.00769466				-21.6817	0.0551568		-7.26727	0.0533851							-21.6817	0.0731462		-7.26727	0.0707967						-23.6637	0.0010175
	-21.9219	0.00836768		-16.5165	0.00773802		-13.5135	0.00770828				-21.6216	0.0551657		-7.20721	0.053508							-21.6216	0.0731582		-7.20721	0.0709598						-23.6036	0.00100738
	-21.8619	0.00836841		-16.4565	0.00774848		-13.4535	0.00772196				-21.5616	0.0551756		-7.14715	0.0536313							-21.5616	0.0731712		-7.14715	0.0711234						-23.5435	0.000997352
	-21.8018	0.00836927		-16.3964	0.007759		-13.3934	0.00773569				-21.5015	0.0551863		-7.08709	0.053755							-21.5015	0.0731855		-7.08709	0.0712873						-23.4835	0.000987428
	-21.7417	0.00837026		-16.3363	0.0077696		-13.3333	0.00774948				-21.4414	0.0551978		-7.02703	0.0538789							-21.4414	0.0732008		-7.02703	0.0714518						-23.4234	0.000977602
	-21.6817	0.00837139		-16.2763	0.00778026		-13.2733	0.00776332				-21.3814	0.0552102		-6.96697	0.0540032							-21.3814	0.0732173		-6.96697	0.0716166						-23.3634	0.000967875
	-21.6216	0.00837264		-16.2162	0.007791		-13.2132	0.00777723				-21.3213	0.0552234		-6.90691	0.0541278							-21.3213	0.0732349		-6.90691	0.0717819						-23.3033	0.000958244
	-21.5616	0.00837403		-16.1562	0.00780181		-13.1532	0.00779119				-21.2613	0.0552375		-6.84685	0.0542528							-21.2613	0.0732535		-6.84685	0.0719476						-23.2432	0.000948709
	-21.5015	0.00837555		-16.0961	0.00781268		-13.0931	0.00780521				-21.2012	0.0552524		-6.78679	0.054378							-21.2012	0.0732733		-6.78679	0.0721138						-23.1832	0.000939268
	-21.4414	0.0083772		-16.036	0.00782363		-13.033	0.00781928				-21.1411	0.0552681		-6.72673	0.0545036							-21.1411	0.0732942		-6.72673	0.0722804						-23.1231	0.000929922
	-21.3814	0.00837898		-15.976	0.00783464		-12.973	0.00783341				-21.0811	0.0552846		-6.66667	0.0546296							-21.0811	0.0733162		-6.66667	0.0724475						-23.0631	0.000920668
	-21.3213	0.00838089		-15.9159	0.00784573		-12.9129	0.0078476				-21.021	0.055302		-6.60661	0.0547559							-21.021	0.0733392		-6.60661	0.072615						-23.003	0.000911507
	-21.2613	0.00838292		-15.8559	0.00785688		-12.8529	0.00786185				-20.961	0.0553201		-6.54655	0.0548825							-20.961	0.0733633		-6.54655	0.0727829						-22.9429	0.000902436
	-21.2012	0.00838508		-15.7958	0.0078681		-12.7928	0.00787615				-20.9009	0.055339		-6.48649	0.0550094							-20.9009	0.0733885		-6.48649	0.0729513						-22.8829	0.000893456
	-21.1411	0.00838736		-15.7357	0.00787939		-12.7327	0.00789051				-20.8408	0.0553588		-6.42643	0.0551367							-20.8408	0.0734147		-6.42643	0.0731201						-22.8228	0.000884565
	-21.0811	0.00838977		-15.6757	0.00789074		-12.6727	0.00790492				-20.7808	0.0553793		-6.36637	0.0552643							-20.7808	0.073442		-6.36637	0.0732894						-22.7628	0.000875762
	-21.021	0.0083923		-15.6156	0.00790217		-12.6126	0.0079194				-20.7207	0.0554006		-6.30631	0.0553922							-20.7207	0.0734703		-6.30631	0.0734591						-22.7027	0.000867047
	-20.961	0.00839495		-15.5556	0.00791366		-12.5526	0.00793393				-20.6607	0.0554227		-6.24625	0.0555205							-20.6607	0.0734996		-6.24625	0.0736293						-22.6426	0.000858419
	-20.9009	0.00839773		-15.4955	0.00792522		-12.4925	0.00794851				-20.6006	0.0554456		-6.18619	0.0556491							-20.6006	0.07353		-6.18619	0.0737999						-22.5826	0.000849876
	-20.8408	0.00840062		-15.4354	0.00793685		-12.4324	0.00796315				-20.5405	0.0554693		-6.12613	0.0557781							-20.5405	0.0735614		-6.12613	0.073971						-22.5225	0.000841419
	-20.7808	0.00840364		-15.3754	0.00794854		-12.3724	0.00797785				-20.4805	0.0554937		-6.06607	0.0559074							-20.4805	0.0735938		-6.06607	0.0741425						-22.4625	0.000833045
	-20.7207	0.00840678		-15.3153	0.0079603		-12.3123	0.0079926				-20.4204	0.0555189		-6.00601	0.056037							-20.4204	0.0736272		-6.00601	0.0743144						-22.4024	0.000824755
	-20.6607	0.00841003		-15.2553	0.00797213		-12.2523	0.00800741				-20.3604	0.0555448		-5.94595	0.056167							-20.3604	0.0736617		-5.94595	0.0744868						-22.3423	0.000816547
	-20.6006	0.0084134		-15.1952	0.00798403		-12.1922	0.00802228				-20.3003	0.0555715		-5.88589	0.0562973							-20.3003	0.0736971		-5.88589	0.0746596						-22.2823	0.00080842
	-20.5405	0.00841689		-15.1351	0.00799599		-12.1321	0.0080372				-20.2402	0.0555989		-5.82583	0.0564279							-20.2402	0.0737335		-5.82583	0.0748329						-22.2222	0.000800375
	-20.4805	0.0084205		-15.0751	0.00800801		-12.0721	0.00805218				-20.1802	0.0556271		-5.76577	0.0565589							-20.1802	0.0737709		-5.76577	0.0750067						-22.1622	0.000792409
	-20.4204	0.00842422		-15.015	0.00802011		-12.012	0.00806721				-20.1201	0.055656		-5.70571	0.0566902							-20.1201	0.0738093		-5.70571	0.0751809						-22.1021	0.000784523
	-20.3604	0.00842806		-14.955	0.00803226		-11.952	0.0080823				-20.0601	0.0556857		-5.64565	0.0568219							-20.0601	0.0738486		-5.64565	0.0753555						-22.042	0.000776715
	-20.3003	0.00843201		-14.8949	0.00804449		-11.8919	0.00809745				-20	0.055716		-5.58559	0.0569539							-20	0.073889		-5.58559	0.0755306						-21.982	0.000768985
	-20.2402	0.00843608		-14.8348	0.00805678		-11.8318	0.00811265				-19.9399	0.0557471		-5.52553	0.0570863							-19.9399	0.0739303		-5.52553	0.0757062						-21.9219	0.000761332
	-20.1802	0.00844026		-14.7748	0.00806913		-11.7718	0.0081279				-19.8799	0.055779		-5.46547	0.0572189							-19.8799	0.0739725		-5.46547	0.0758822						-21.8619	0.000753755
	-20.1201	0.00844455		-14.7147	0.00808155		-11.7117	0.00814321				-19.8198	0.0558115		-5.40541	0.057352							-19.8198	0.0740157		-5.40541	0.0760586						-21.8018	0.000746253
	-20.0601	0.00844895		-14.6547	0.00809404		-11.6517	0.00815858				-19.7598	0.0558448		-5.34535	0.0574853							-19.7598	0.0740598		-5.34535	0.0762355						-21.7417	0.000738825
	-20	0.00845346		-14.5946	0.00810659		-11.5916	0.00817401				-19.6997	0.0558787		-5.28529	0.0576191							-19.6997	0.0741049		-5.28529	0.0764129						-21.6817	0.000731472
	-19.9399	0.00845808		-14.5345	0.0081192		-11.5315	0.00818948				-19.6396	0.0559134		-5.22523	0.0577531							-19.6396	0.0741509		-5.22523	0.0765907						-21.6216	0.000724192
	-19.8799	0.00846282		-14.4745	0.00813188		-11.4715	0.00820502				-19.5796	0.0559488		-5.16517	0.0578875							-19.5796	0.0741979		-5.16517	0.076769						-21.5616	0.000716984
	-19.8198	0.00846766		-14.4144	0.00814462		-11.4114	0.00822061				-19.5195	0.0559848		-5.10511	0.0580223							-19.5195	0.0742457		-5.10511	0.0769477						-21.5015	0.000709848
	-19.7598	0.00847261		-14.3544	0.00815743		-11.3514	0.00823625				-19.4595	0.0560216		-5.04505	0.0581574							-19.4595	0.0742945		-5.04505	0.0771269						-21.4414	0.000702783
	-19.6997	0.00847767		-14.2943	0.0081703		-11.2913	0.00825195				-19.3994	0.056059		-4.98498	0.0582928							-19.3994	0.0743442		-4.98498	0.0773066						-21.3814	0.000695788
	-19.6396	0.00848283		-14.2342	0.00818324		-11.2312	0.00826771				-19.3393	0.0560972		-4.92492	0.0584286							-19.3393	0.0743948		-4.92492	0.0774867						-21.3213	0.000688862
	-19.5796	0.0084881		-14.1742	0.00819624		-11.1712	0.00828352				-19.2793	0.056136		-4.86486	0.0585647							-19.2793	0.0744463		-4.86486	0.0776673						-21.2613	0.000682006
	-19.5195	0.00849348		-14.1141	0.0082093		-11.1111	0.00829938				-19.2192	0.0561755		-4.8048	0.0587012							-19.2192	0.0744987		-4.8048	0.0778483						-21.2012	0.000675218
	-19.4595	0.00849897		-14.0541	0.00822243		-11.0511	0.0083153				-19.1592	0.0562156		-4.74474	0.058838							-19.1592	0.074552		-4.74474	0.0780298						-21.1411	0.000668497
	-19.3994	0.00850455		-13.994	0.00823562		-10.991	0.00833128				-19.0991	0.0562565		-4.68468	0.0589752							-19.0991	0.0746062		-4.68468	0.0782118						-21.0811	0.000661843
	-19.3393	0.00851024		-13.9339	0.00824887		-10.9309	0.00834731				-19.039	0.056298		-4.62462	0.0591127							-19.039	0.0746613		-4.62462	0.0783942						-21.021	0.000655256
	-19.2793	0.00851604		-13.8739	0.00826218		-10.8709	0.00836339				-18.979	0.0563401		-4.56456	0.0592506							-18.979	0.0747172		-4.56456	0.0785771						-20.961	0.000648733
	-19.2192	0.00852194		-13.8138	0.00827556		-10.8108	0.00837954				-18.9189	0.0563829		-4.5045	0.0593888							-18.9189	0.0747741		-4.5045	0.0787604						-20.9009	0.000642276
	-19.1592	0.00852794		-13.7538	0.008289		-10.7508	0.00839573				-18.8589	0.0564264		-4.44444	0.0595274							-18.8589	0.0748318		-4.44444	0.0789442						-20.8408	0.000635883
	-19.0991	0.00853404		-13.6937	0.00830251		-10.6907	0.00841198				-18.7988	0.0564706		-4.38438	0.0596663							-18.7988	0.0748903		-4.38438	0.0791285						-20.7808	0.000629554
	-19.039	0.00854024		-13.6336	0.00831607		-10.6306	0.00842829				-18.7387	0.0565153		-4.32432	0.0598056							-18.7387	0.0749497		-4.32432	0.0793133						-20.7207	0.000623287
	-18.979	0.00854655		-13.5736	0.0083297		-10.5706	0.00844465				-18.6787	0.0565608		-4.26426	0.0599452							-18.6787	0.07501		-4.26426	0.0794985						-20.6607	0.000617083
	-18.9189	0.00855295		-13.5135	0.00834339		-10.5105	0.00846106				-18.6186	0.0566068		-4.2042	0.0600852							-18.6186	0.0750711		-4.2042	0.0796842						-20.6006	0.00061094
	-18.8589	0.00855945		-13.4535	0.00835715		-10.4505	0.00847753				-18.5586	0.0566535		-4.14414	0.0602256							-18.5586	0.0751331		-4.14414	0.0798703						-20.5405	0.000604859
	-18.7988	0.00856606		-13.3934	0.00837096		-10.3904	0.00849406				-18.4985	0.0567009		-4.08408	0.0603663							-18.4985	0.0751959		-4.08408	0.0800569						-20.4805	0.000598838
	-18.7387	0.00857276		-13.3333	0.00838484		-10.3303	0.00851064				-18.4384	0.0567488		-4.02402	0.0605073							-18.4384	0.0752596		-4.02402	0.080244						-20.4204	0.000592877
	-18.6787	0.00857956		-13.2733	0.00839878		-10.2703	0.00852727				-18.3784	0.0567974		-3.96396	0.0606487							-18.3784	0.0753241		-3.96396	0.0804316						-20.3604	0.000586976
	-18.6186	0.00858645		-13.2132	0.00841278		-10.2102	0.00854396				-18.3183	0.0568467		-3.9039	0.0607905							-18.3183	0.0753894		-3.9039	0.0806196						-20.3003	0.000581133
	-18.5586	0.00859345		-13.1532	0.00842684		-10.1502	0.0085607				-18.2583	0.0568965		-3.84384	0.0609326							-18.2583	0.0754556		-3.84384	0.0808082						-20.2402	0.000575348
	-18.4985	0.00860054		-13.0931	0.00844096		-10.0901	0.0085775				-18.1982	0.056947		-3.78378	0.0610751							-18.1982	0.0755225		-3.78378	0.0809971						-20.1802	0.000569621
	-18.4384	0.00860773		-13.033	0.00845515		-10.03	0.00859436				-18.1381	0.0569981		-3.72372	0.0612179							-18.1381	0.0755903		-3.72372	0.0811866						-20.1201	0.00056395
	-18.3784	0.00861501		-12.973	0.00846939		-9.96997	0.00861126				-18.0781	0.0570498		-3.66366	0.0613611							-18.0781	0.0756589		-3.66366	0.0813766						-20.0601	0.000558337
	-18.3183	0.00862238		-12.9129	0.0084837		-9.90991	0.00862823				-18.018	0.0571021		-3.6036	0.0615047							-18.018	0.0757283		-3.6036	0.081567						-20	0.000552779
	-18.2583	0.00862986		-12.8529	0.00849807		-9.84985	0.00864524				-17.958	0.057155		-3.54354	0.0616486							-17.958	0.0757985		-3.54354	0.0817579						-19.9399	0.000547276
	-18.1982	0.00863742		-12.7928	0.0085125		-9.78979	0.00866232				-17.8979	0.0572085		-3.48348	0.0617929							-17.8979	0.0758696		-3.48348	0.0819492						-19.8799	0.000541828
	-18.1381	0.00864508		-12.7327	0.00852699		-9.72973	0.00867944				-17.8378	0.0572627		-3.42342	0.0619375							-17.8378	0.0759414		-3.42342	0.0821411						-19.8198	0.000536434
	-18.0781	0.00865283		-12.6727	0.00854154		-9.66967	0.00869662				-17.7778	0.0573174		-3.36336	0.0620825							-17.7778	0.076014		-3.36336	0.0823334						-19.7598	0.000531094
	-18.018	0.00866068		-12.6126	0.00855615		-9.60961	0.00871386				-17.7177	0.0573727		-3.3033	0.0622279							-17.7177	0.0760874		-3.3033	0.0825263						-19.6997	0.000525807
	-17.958	0.00866862		-12.5526	0.00857082		-9.54955	0.00873115				-17.6577	0.0574286		-3.24324	0.0623736							-17.6577	0.0761616		-3.24324	0.0827196						-19.6396	0.000520573
	-17.8979	0.00867665		-12.4925	0.00858555		-9.48949	0.00874849				-17.5976	0.0574851		-3.18318	0.0625197							-17.5976	0.0762366		-3.18318	0.0829133						-19.5796	0.000515391
	-17.8378	0.00868477		-12.4324	0.00860035		-9.42943	0.00876589				-17.5375	0.0575422		-3.12312	0.0626661							-17.5375	0.0763123		-3.12312	0.0831076						-19.5195	0.00051026
	-17.7778	0.00869298		-12.3724	0.0086152		-9.36937	0.00878335				-17.4775	0.0575999		-3.06306	0.062813							-17.4775	0.0763888		-3.06306	0.0833024						-19.4595	0.00050518
	-17.7177	0.00870128		-12.3123	0.00863011		-9.30931	0.00880086				-17.4174	0.0576582		-3.003	0.0629602							-17.4174	0.0764661		-3.003	0.0834976						-19.3994	0.000500151
	-17.6577	0.00870968		-12.2523	0.00864508		-9.24925	0.00881842				-17.3574	0.057717		-2.94294	0.0631077							-17.3574	0.0765442		-2.94294	0.0836933						-19.3393	0.000495172
	-17.5976	0.00871816		-12.1922	0.00866012		-9.18919	0.00883604				-17.2973	0.0577765		-2.88288	0.0632556							-17.2973	0.076623		-2.88288	0.0838895						-19.2793	0.000490242
	-17.5375	0.00872673		-12.1321	0.00867521		-9.12913	0.00885371				-17.2372	0.0578364		-2.82282	0.0634039							-17.2372	0.0767026		-2.82282	0.0840863						-19.2192	0.000485362
	-17.4775	0.00873539		-12.0721	0.00869036		-9.06907	0.00887144				-17.1772	0.057897		-2.76276	0.0635526							-17.1772	0.076783		-2.76276	0.0842835						-19.1592	0.00048053
	-17.4174	0.00874414		-12.012	0.00870557		-9.00901	0.00888922				-17.1171	0.0579582		-2.7027	0.0637016							-17.1171	0.0768641		-2.7027	0.0844811						-19.0991	0.000475746
	-17.3574	0.00875298		-11.952	0.00872084		-8.94895	0.00890705				-17.0571	0.0580199		-2.64264	0.063851							-17.0571	0.076946		-2.64264	0.0846793						-19.039	0.00047101
	-17.2973	0.0087619		-11.8919	0.00873618		-8.88889	0.00892494				-16.997	0.0580821		-2.58258	0.0640008							-16.997	0.0770286		-2.58258	0.084878						-18.979	0.000466321
	-17.2372	0.00877091		-11.8318	0.00875157		-8.82883	0.00894289				-16.9369	0.058145		-2.52252	0.064151							-16.9369	0.077112		-2.52252	0.0850772						-18.9189	0.000461678
	-17.1772	0.00878001		-11.7718	0.00876702		-8.76877	0.00896089				-16.8769	0.0582084		-2.46246	0.0643015							-16.8769	0.0771961		-2.46246	0.0852768						-18.8589	0.000457082
	-17.1171	0.0087892		-11.7117	0.00878253		-8.70871	0.00897894				-16.8168	0.0582723		-2.4024	0.0644524							-16.8168	0.0772809		-2.4024	0.085477						-18.7988	0.000452532
	-17.0571	0.00879847		-11.6517	0.0087981		-8.64865	0.00899705				-16.7568	0.0583368		-2.34234	0.0646037							-16.7568	0.0773665		-2.34234	0.0856776						-18.7387	0.000448026
	-16.997	0.00880783		-11.5916	0.00881372		-8.58859	0.00901522				-16.6967	0.0584019		-2.28228	0.0647553							-16.6967	0.0774528		-2.28228	0.0858788						-18.6787	0.000443566
	-16.9369	0.00881727		-11.5315	0.00882941		-8.52853	0.00903344				-16.6366	0.0584675		-2.22222	0.0649074							-16.6366	0.0775399		-2.22222	0.0860805						-18.6186	0.00043915
	-16.8769	0.0088268		-11.4715	0.00884516		-8.46847	0.00905171				-16.5766	0.0585337		-2.16216	0.0650598							-16.5766	0.0776277		-2.16216	0.0862826						-18.5586	0.000434778
	-16.8168	0.00883641		-11.4114	0.00886096		-8.40841	0.00907004				-16.5165	0.0586004		-2.1021	0.0652125							-16.5165	0.0777162		-2.1021	0.0864853						-18.4985	0.000430449
	-16.7568	0.0088461		-11.3514	0.00887683		-8.34835	0.00908842				-16.4565	0.0586676		-2.04204	0.0653657							-16.4565	0.0778054		-2.04204	0.0866884						-18.4384	0.000426164
	-16.6967	0.00885589		-11.2913	0.00889275		-8.28829	0.00910686				-16.3964	0.0587354		-1.98198	0.0655192							-16.3964	0.0778953		-1.98198	0.0868921						-18.3784	0.000421921
	-16.6366	0.00886575		-11.2312	0.00890873		-8.22823	0.00912535				-16.3363	0.0588038		-1.92192	0.0656732							-16.3363	0.077986		-1.92192	0.0870963						-18.3183	0.00041772
	-16.5766	0.0088757		-11.1712	0.00892477		-8.16817	0.00914389				-16.2763	0.0588726		-1.86186	0.0658275							-16.2763	0.0780774		-1.86186	0.0873009						-18.2583	0.000413562
	-16.5165	0.00888573		-11.1111	0.00894087		-8.10811	0.0091625				-16.2162	0.058942		-1.8018	0.0659822							-16.2162	0.0781694		-1.8018	0.0875061						-18.1982	0.000409444
	-16.4565	0.00889584		-11.0511	0.00895703		-8.04805	0.00918115				-16.1562	0.059012		-1.74174	0.0661372							-16.1562	0.0782622		-1.74174	0.0877118						-18.1381	0.000405368
	-16.3964	0.00890604		-10.991	0.00897325		-7.98799	0.00919986				-16.0961	0.0590825		-1.68168	0.0662927							-16.0961	0.0783557		-1.68168	0.087918						-18.0781	0.000401332
	-16.3363	0.00891631		-10.9309	0.00898952		-7.92793	0.00921863				-16.036	0.0591535		-1.62162	0.0664485							-16.036	0.0784499		-1.62162	0.0881247						-18.018	0.000397336
	-16.2763	0.00892667		-10.8709	0.00900586		-7.86787	0.00923745				-15.976	0.059225		-1.56156	0.0666047							-15.976	0.0785448		-1.56156	0.0883319						-17.958	0.00039338
	-16.2162	0.00893711		-10.8108	0.00902225		-7.80781	0.00925633				-15.9159	0.0592971		-1.5015	0.0667614							-15.9159	0.0786404		-1.5015	0.0885397						-17.8979	0.000389464
	-16.1562	0.00894764		-10.7508	0.0090387		-7.74775	0.00927526				-15.8559	0.0593696		-1.44144	0.0669184							-15.8559	0.0787367		-1.44144	0.0887479						-17.8378	0.000385586
	-16.0961	0.00895824		-10.6907	0.00905521		-7.68769	0.00929424				-15.7958	0.0594427		-1.38138	0.0670757							-15.7958	0.0788337		-1.38138	0.0889567						-17.7778	0.000381747
	-16.036	0.00896892		-10.6306	0.00907177		-7.62763	0.00931328				-15.7357	0.0595164		-1.32132	0.0672335							-15.7357	0.0789314		-1.32132	0.089166						-17.7177	0.000377946
	-15.976	0.00897968		-10.5706	0.0090884		-7.56757	0.00933238				-15.6757	0.0595905		-1.26126	0.0673917							-15.6757	0.0790297		-1.26126	0.0893758						-17.6577	0.000374183
	-15.9159	0.00899052		-10.5105	0.00910508		-7.50751	0.00935153				-15.6156	0.0596652		-1.2012	0.0675502							-15.6156	0.0791288		-1.2012	0.0895861						-17.5976	0.000370458
	-15.8559	0.00900145		-10.4505	0.00912183		-7.44745	0.00937073				-15.5556	0.0597404		-1.14114	0.0677092							-15.5556	0.0792285		-1.14114	0.0897969						-17.5375	0.000366769
	-15.7958	0.00901245		-10.3904	0.00913863		-7.38739	0.00938999				-15.4955	0.059816		-1.08108	0.0678685							-15.4955	0.0793289		-1.08108	0.0900083						-17.4775	0.000363118
	-15.7357	0.00902353		-10.3303	0.00915548		-7.32733	0.00940931				-15.4354	0.0598922		-1.02102	0.0680283							-15.4354	0.07943		-1.02102	0.0902202						-17.4174	0.000359502
	-15.6757	0.00903469		-10.2703	0.0091724		-7.26727	0.00942868				-15.3754	0.0599689		-0.960961	0.0681884							-15.3754	0.0795318		-0.960961	0.0904326						-17.3574	0.000355923
	-15.6156	0.00904592		-10.2102	0.00918937		-7.20721	0.00944811				-15.3153	0.0600462		-0.900901	0.0683489							-15.3153	0.0796342		-0.900901	0.0906455						-17.2973	0.000352379
	-15.5556	0.00905724		-10.1502	0.00920641		-7.14715	0.00946759				-15.2553	0.0601239		-0.840841	0.0685098							-15.2553	0.0797373		-0.840841	0.0908589						-17.2372	0.000348871
	-15.4955	0.00906863		-10.0901	0.0092235		-7.08709	0.00948712				-15.1952	0.0602021		-0.780781	0.0686712							-15.1952	0.0798411		-0.780781	0.0910729						-17.1772	0.000345397
	-15.4354	0.0090801		-10.03	0.00924064		-7.02703	0.00950671				-15.1351	0.0602808		-0.720721	0.0688329							-15.1351	0.0799455		-0.720721	0.0912874						-17.1171	0.000341958
	-15.3754	0.00909165		-9.96997	0.00925785		-6.96697	0.00952636				-15.0751	0.0603601		-0.660661	0.068995							-15.0751	0.0800506		-0.660661	0.0915025						-17.0571	0.000338553
	-15.3153	0.00910327		-9.90991	0.00927511		-6.90691	0.00954606				-15.015	0.0604398		-0.600601	0.0691575							-15.015	0.0801564		-0.600601	0.091718						-16.997	0.000335182
	-15.2553	0.00911497		-9.84985	0.00929244		-6.84685	0.00956582				-14.955	0.06052		-0.540541	0.0693204							-14.955	0.0802628		-0.540541	0.0919341						-16.9369	0.000331845
	-15.1952	0.00912675		-9.78979	0.00930981		-6.78679	0.00958563				-14.8949	0.0606007		-0.48048	0.0694838							-14.8949	0.0803699		-0.48048	0.0921508						-16.8769	0.000328541
	-15.1351	0.0091386		-9.72973	0.00932725		-6.72673	0.0096055				-14.8348	0.060682		-0.42042	0.0696475							-14.8348	0.0804777		-0.42042	0.092368						-16.8168	0.00032527
	-15.0751	0.00915053		-9.66967	0.00934475		-6.66667	0.00962543				-14.7748	0.0607637		-0.36036	0.0698116							-14.7748	0.0805861		-0.36036	0.0925857						-16.7568	0.000322031
	-15.015	0.00916254		-9.60961	0.0093623		-6.60661	0.00964541				-14.7147	0.0608459		-0.3003	0.0699761							-14.7147	0.0806951		-0.3003	0.0928039						-16.6967	0.000318825
	-14.955	0.00917462		-9.54955	0.00937991		-6.54655	0.00966544				-14.6547	0.0609285		-0.24024	0.0701411							-14.6547	0.0808048		-0.24024	0.0930227						-16.6366	0.00031565
	-14.8949	0.00918677		-9.48949	0.00939758		-6.48649	0.00968553				-14.5946	0.0610117		-0.18018	0.0703064							-14.5946	0.0809151		-0.18018	0.093242						-16.5766	0.000312507
	-14.8348	0.00919901		-9.42943	0.0094153		-6.42643	0.00970568				-14.5345	0.0610954		-0.12012	0.0704722							-14.5345	0.0810261		-0.12012	0.0934619						-16.5165	0.000309396
	-14.7748	0.00921131		-9.36937	0.00943309		-6.36637	0.00972588				-14.4745	0.0611795		-0.0600601	0.0706384							-14.4745	0.0811378		-0.0600601	0.0936823						-16.4565	0.000306315
	-14.7147	0.00922369		-9.30931	0.00945093		-6.30631	0.00974614				-14.4144	0.0612642		0	0.0708049							-14.4144	0.08125		0	0.0939032						-16.3964	0.000303265
	-14.6547	0.00923614		-9.24925	0.00946883		-6.24625	0.00976646				-14.3544	0.0613493										-14.3544	0.081363									-16.3363	0.000300245
	-14.5946	0.00924867		-9.18919	0.00948678		-6.18619	0.00978683				-14.2943	0.0614349										-14.2943	0.0814765									-16.2763	0.000297256
	-14.5345	0.00926128		-9.12913	0.0095048		-6.12613	0.00980725				-14.2342	0.061521										-14.2342	0.0815907									-16.2162	0.000294296
	-14.4745	0.00927395		-9.06907	0.00952287		-6.06607	0.00982773				-14.1742	0.0616075										-14.1742	0.0817055									-16.1562	0.000291366
	-14.4144	0.0092867		-9.00901	0.009541		-6.00601	0.00984827				-14.1141	0.0616945										-14.1141	0.081821									-16.0961	0.000288464
	-14.3544	0.00929952		-8.94895	0.00955918		-5.94595	0.00986887				-14.0541	0.0617821										-14.0541	0.0819371									-16.036	0.000285592
	-14.2943	0.00931242		-8.88889	0.00957743		-5.88589	0.00988952				-13.994	0.06187										-13.994	0.0820538									-15.976	0.000282748
	-14.2342	0.00932538		-8.82883	0.00959573		-5.82583	0.00991022				-13.9339	0.0619585										-13.9339	0.0821711									-15.9159	0.000279933
	-14.1742	0.00933843		-8.76877	0.00961409		-5.76577	0.00993099				-13.8739	0.0620474										-13.8739	0.0822891									-15.8559	0.000277146
	-14.1141	0.00935154		-8.70871	0.00963251		-5.70571	0.00995181				-13.8138	0.0621368										-13.8138	0.0824077									-15.7958	0.000274386
	-14.0541	0.00936472		-8.64865	0.00965098		-5.64565	0.00997268				-13.7538	0.0622267										-13.7538	0.0825269									-15.7357	0.000271654
	-13.994	0.00937798		-8.58859	0.00966951		-5.58559	0.00999361				-13.6937	0.062317										-13.6937	0.0826467									-15.6757	0.000268949
	-13.9339	0.00939131		-8.52853	0.0096881		-5.52553	0.0100146				-13.6336	0.0624078										-13.6336	0.0827672									-15.6156	0.000266271
	-13.8739	0.00940471		-8.46847	0.00970675		-5.46547	0.0100356				-13.5736	0.0624991										-13.5736	0.0828883									-15.5556	0.000263619
	-13.8138	0.00941818		-8.40841	0.00972545		-5.40541	0.0100568				-13.5135	0.0625908										-13.5135	0.0830099									-15.4955	0.000260994
	-13.7538	0.00943172		-8.34835	0.00974422		-5.34535	0.0100779				-13.4535	0.062683										-13.4535	0.0831322									-15.4354	0.000258396
	-13.6937	0.00944533		-8.28829	0.00976304		-5.28529	0.0100991				-13.3934	0.0627757										-13.3934	0.0832552									-15.3754	0.000255823
	-13.6336	0.00945902		-8.22823	0.00978191		-5.22523	0.0101204				-13.3333	0.0628688										-13.3333	0.0833787									-15.3153	0.000253275
	-13.5736	0.00947277		-8.16817	0.00980085		-5.16517	0.0101417				-13.2733	0.0629624										-13.2733	0.0835028									-15.2553	0.000250753
	-13.5135	0.0094866		-8.10811	0.00981984		-5.10511	0.0101631				-13.2132	0.0630564										-13.2132	0.0836276									-15.1952	0.000248256
	-13.4535	0.00950049		-8.04805	0.00983889		-5.04505	0.0101846				-13.1532	0.0631509										-13.1532	0.0837529									-15.1351	0.000245784
	-13.3934	0.00951446		-7.98799	0.009858		-4.98498	0.0102061				-13.0931	0.0632459										-13.0931	0.0838789									-15.0751	0.000243337
	-13.3333	0.00952849		-7.92793	0.00987716		-4.92492	0.0102276				-13.033	0.0633413										-13.033	0.0840055									-15.015	0.000240914
	-13.2733	0.0095426		-7.86787	0.00989638		-4.86486	0.0102492				-12.973	0.0634371										-12.973	0.0841326									-14.955	0.000238515
	-13.2132	0.00955677		-7.80781	0.00991567		-4.8048	0.0102709				-12.9129	0.0635335										-12.9129	0.0842604									-14.8949	0.00023614
	-13.1532	0.00957101		-7.74775	0.009935		-4.74474	0.0102926				-12.8529	0.0636302										-12.8529	0.0843888									-14.8348	0.000233788
	-13.0931	0.00958533		-7.68769	0.0099544		-4.68468	0.0103144				-12.7928	0.0637275										-12.7928	0.0845177									-14.7748	0.00023146
	-13.033	0.00959971		-7.62763	0.00997385		-4.62462	0.0103363				-12.7327	0.0638251										-12.7327	0.0846473									-14.7147	0.000229155
	-12.973	0.00961416		-7.56757	0.00999336		-4.56456	0.0103582				-12.6727	0.0639232										-12.6727	0.0847775									-14.6547	0.000226874
	-12.9129	0.00962868		-7.50751	0.0100129		-4.5045	0.0103801				-12.6126	0.0640218										-12.6126	0.0849082									-14.5946	0.000224614
	-12.8529	0.00964327		-7.44745	0.0100326		-4.44444	0.0104021				-12.5526	0.0641208										-12.5526	0.0850396									-14.5345	0.000222378
	-12.7928	0.00965792		-7.38739	0.0100522		-4.38438	0.0104242				-12.4925	0.0642203										-12.4925	0.0851715									-14.4745	0.000220163
	-12.7327	0.00967265		-7.32733	0.010072		-4.32432	0.0104464				-12.4324	0.0643202										-12.4324	0.0853041									-14.4144	0.000217971
	-12.6727	0.00968744		-7.26727	0.0100918		-4.26426	0.0104686				-12.3724	0.0644206										-12.3724	0.0854372									-14.3544	0.0002158
	-12.6126	0.0097023		-7.20721	0.0101116		-4.2042	0.0104908				-12.3123	0.0645214										-12.3123	0.0855709									-14.2943	0.000213651
	-12.5526	0.00971723		-7.14715	0.0101316		-4.14414	0.0105131				-12.2523	0.0646226										-12.2523	0.0857052									-14.2342	0.000211524
	-12.4925	0.00973223		-7.08709	0.0101515		-4.08408	0.0105355				-12.1922	0.0647243										-12.1922	0.0858401									-14.1742	0.000209418
	-12.4324	0.00974729		-7.02703	0.0101716		-4.02402	0.0105579				-12.1321	0.0648264										-12.1321	0.0859756									-14.1141	0.000207332
	-12.3724	0.00976242		-6.96697	0.0101917		-3.96396	0.0105804				-12.0721	0.064929										-12.0721	0.0861117									-14.0541	0.000205268
	-12.3123	0.00977762		-6.90691	0.0102118		-3.9039	0.0106029				-12.012	0.065032										-12.012	0.0862483									-13.994	0.000203223
	-12.2523	0.00979289		-6.84685	0.010232		-3.84384	0.0106255				-11.952	0.0651355										-11.952	0.0863855									-13.9339	0.0002012
	-12.1922	0.00980822		-6.78679	0.0102523		-3.78378	0.0106482				-11.8919	0.0652394										-11.8919	0.0865234									-13.8739	0.000199196
	-12.1321	0.00982362		-6.72673	0.0102726		-3.72372	0.0106709				-11.8318	0.0653437										-11.8318	0.0866617									-13.8138	0.000197213
	-12.0721	0.00983909		-6.66667	0.010293		-3.66366	0.0106937				-11.7718	0.0654485										-11.7718	0.0868007									-13.7538	0.000195249
	-12.012	0.00985462		-6.60661	0.0103134		-3.6036	0.0107165				-11.7117	0.0655537										-11.7117	0.0869403									-13.6937	0.000193304
	-11.952	0.00987022		-6.54655	0.0103339		-3.54354	0.0107394				-11.6517	0.0656593										-11.6517	0.0870804									-13.6336	0.000191379
	-11.8919	0.00988589		-6.48649	0.0103545		-3.48348	0.0107624				-11.5916	0.0657654										-11.5916	0.0872211									-13.5736	0.000189474
	-11.8318	0.00990162		-6.42643	0.0103751		-3.42342	0.0107854				-11.5315	0.0658719										-11.5315	0.0873624									-13.5135	0.000187587
	-11.7718	0.00991742		-6.36637	0.0103957		-3.36336	0.0108085				-11.4715	0.0659788										-11.4715	0.0875043									-13.4535	0.000185719
	-11.7117	0.00993329		-6.30631	0.0104165		-3.3033	0.0108316				-11.4114	0.0660862										-11.4114	0.0876467									-13.3934	0.000183869
	-11.6517	0.00994922		-6.24625	0.0104373		-3.24324	0.0108548				-11.3514	0.066194										-11.3514	0.0877897									-13.3333	0.000182038
	-11.5916	0.00996522		-6.18619	0.0104581		-3.18318	0.0108781				-11.2913	0.0663023										-11.2913	0.0879333									-13.2733	0.000180226
	-11.5315	0.00998128		-6.12613	0.010479		-3.12312	0.0109014				-11.2312	0.0664109										-11.2312	0.0880774									-13.2132	0.000178431
	-11.4715	0.00999741		-6.06607	0.0105		-3.06306	0.0109247				-11.1712	0.06652										-11.1712	0.0882222									-13.1532	0.000176654
	-11.4114	0.0100136		-6.00601	0.010521		-3.003	0.0109482				-11.1111	0.0666296										-11.1111	0.0883675									-13.0931	0.000174895
	-11.3514	0.0100299		-5.94595	0.0105421		-2.94294	0.0109717				-11.0511	0.0667395										-11.0511	0.0885133									-13.033	0.000173153
	-11.2913	0.0100462		-5.88589	0.0105632		-2.88288	0.0109952				-10.991	0.0668499										-10.991	0.0886598									-12.973	0.000171429
	-11.2312	0.0100626		-5.82583	0.0105844		-2.82282	0.0110188				-10.9309	0.0669607										-10.9309	0.0888068									-12.9129	0.000169722
	-11.1712	0.010079		-5.76577	0.0106057		-2.76276	0.0110425				-10.8709	0.067072										-10.8709	0.0889543									-12.8529	0.000168031
	-11.1111	0.0100956		-5.70571	0.010627		-2.7027	0.0110662				-10.8108	0.0671836										-10.8108	0.0891025									-12.7928	0.000166358
	-11.0511	0.0101121		-5.64565	0.0106484		-2.64264	0.01109				-10.7508	0.0672957										-10.7508	0.0892512									-12.7327	0.000164701
	-10.991	0.0101288		-5.58559	0.0106698		-2.58258	0.0111139				-10.6907	0.0674083										-10.6907	0.0894004									-12.6727	0.000163061
	-10.9309	0.0101455		-5.52553	0.0106913		-2.52252	0.0111378				-10.6306	0.0675212										-10.6306	0.0895503									-12.6126	0.000161437
	-10.8709	0.0101623		-5.46547	0.0107128		-2.46246	0.0111618				-10.5706	0.0676346										-10.5706	0.0897007									-12.5526	0.00015983
	-10.8108	0.0101791		-5.40541	0.0107344		-2.4024	0.0111858				-10.5105	0.0677484										-10.5105	0.0898516									-12.4925	0.000158238
	-10.7508	0.010196		-5.34535	0.0107561		-2.34234	0.0112099				-10.4505	0.0678626										-10.4505	0.0900031									-12.4324	0.000156662
	-10.6907	0.010213		-5.28529	0.0107778		-2.28228	0.0112341				-10.3904	0.0679773										-10.3904	0.0901552									-12.3724	0.000155102
	-10.6306	0.0102301		-5.22523	0.0107996		-2.22222	0.0112583				-10.3303	0.0680923										-10.3303	0.0903079									-12.3123	0.000153558
	-10.5706	0.0102472		-5.16517	0.0108215		-2.16216	0.0112826				-10.2703	0.0682078										-10.2703	0.0904611									-12.2523	0.000152028
	-10.5105	0.0102643		-5.10511	0.0108434		-2.1021	0.011307				-10.2102	0.0683238										-10.2102	0.0906148									-12.1922	0.000150514
	-10.4505	0.0102816		-5.04505	0.0108654		-2.04204	0.0113314				-10.1502	0.0684401										-10.1502	0.0907692									-12.1321	0.000149015
	-10.3904	0.0102988		-4.98498	0.0108874		-1.98198	0.0113558				-10.0901	0.0685569										-10.0901	0.090924									-12.0721	0.000147531
	-10.3303	0.0103162		-4.92492	0.0109095		-1.92192	0.0113804				-10.03	0.068674										-10.03	0.0910795									-12.012	0.000146062
	-10.2703	0.0103336		-4.86486	0.0109316		-1.86186	0.011405				-9.96997	0.0687916										-9.96997	0.0912355									-11.952	0.000144608
	-10.2102	0.0103511		-4.8048	0.0109538		-1.8018	0.0114296				-9.90991	0.0689097										-9.90991	0.091392									-11.8919	0.000143168
	-10.1502	0.0103687		-4.74474	0.0109761		-1.74174	0.0114543				-9.84985	0.0690281										-9.84985	0.0915492									-11.8318	0.000141742
	-10.0901	0.0103863		-4.68468	0.0109984		-1.68168	0.0114791				-9.78979	0.069147										-9.78979	0.0917068									-11.7718	0.00014033
	-10.03	0.010404		-4.62462	0.0110208		-1.62162	0.011504				-9.72973	0.0692663										-9.72973	0.0918651									-11.7117	0.000138933
	-9.96997	0.0104217		-4.56456	0.0110432		-1.56156	0.0115289				-9.66967	0.069386										-9.66967	0.0920238									-11.6517	0.000137549
	-9.90991	0.0104395		-4.5045	0.0110657		-1.5015	0.0115539				-9.60961	0.0695061										-9.60961	0.0921832									-11.5916	0.000136179
	-9.84985	0.0104574		-4.44444	0.0110883		-1.44144	0.0115789				-9.54955	0.0696266										-9.54955	0.0923431									-11.5315	0.000134823
	-9.78979	0.0104753		-4.38438	0.0111109		-1.38138	0.011604				-9.48949	0.0697476										-9.48949	0.0925035									-11.4715	0.000133481
	-9.72973	0.0104933		-4.32432	0.0111336		-1.32132	0.0116291				-9.42943	0.0698689										-9.42943	0.0926645									-11.4114	0.000132151
	-9.66967	0.0105114		-4.26426	0.0111564		-1.26126	0.0116544				-9.36937	0.0699907										-9.36937	0.0928261									-11.3514	0.000130835
	-9.60961	0.0105295		-4.2042	0.0111792		-1.2012	0.0116797				-9.30931	0.0701129										-9.30931	0.0929882									-11.2913	0.000129532
	-9.54955	0.0105477		-4.14414	0.011202		-1.14114	0.011705				-9.24925	0.0702356										-9.24925	0.0931509									-11.2312	0.000128242
	-9.48949	0.0105659		-4.08408	0.011225		-1.08108	0.0117304				-9.18919	0.0703586										-9.18919	0.0933141									-11.1712	0.000126965
	-9.42943	0.0105842		-4.02402	0.011248		-1.02102	0.0117559				-9.12913	0.0704821										-9.12913	0.0934778									-11.1111	0.000125701
	-9.36937	0.0106026		-3.96396	0.011271		-0.960961	0.0117815				-9.06907	0.070606										-9.06907	0.0936422									-11.0511	0.000124449
	-9.30931	0.0106211		-3.9039	0.0112941		-0.900901	0.0118071				-9.00901	0.0707302										-9.00901	0.093807									-10.991	0.000123209
	-9.24925	0.0106396		-3.84384	0.0113173		-0.840841	0.0118327				-8.94895	0.070855										-8.94895	0.0939725									-10.9309	0.000121982
	-9.18919	0.0106581		-3.78378	0.0113405		-0.780781	0.0118585				-8.88889	0.0709801										-8.88889	0.0941384									-10.8709	0.000120768
	-9.12913	0.0106768		-3.72372	0.0113638		-0.720721	0.0118843				-8.82883	0.0711056										-8.82883	0.094305									-10.8108	0.000119565
	-9.06907	0.0106954		-3.66366	0.0113872		-0.660661	0.0119101				-8.76877	0.0712316										-8.76877	0.094472									-10.7508	0.000118374
	-9.00901	0.0107142		-3.6036	0.0114106		-0.600601	0.0119361				-8.70871	0.0713579										-8.70871	0.0946397									-10.6907	0.000117195
	-8.94895	0.010733		-3.54354	0.0114341		-0.540541	0.0119621				-8.64865	0.0714847										-8.64865	0.0948078									-10.6306	0.000116028
	-8.88889	0.0107519		-3.48348	0.0114576		-0.48048	0.0119881				-8.58859	0.0716119										-8.58859	0.0949766									-10.5706	0.000114873
	-8.82883	0.0107708		-3.42342	0.0114812		-0.42042	0.0120143				-8.52853	0.0717396										-8.52853	0.0951459									-10.5105	0.000113729
	-8.76877	0.0107898		-3.36336	0.0115049		-0.36036	0.0120405				-8.46847	0.0718676										-8.46847	0.0953157									-10.4505	0.000112596
	-8.70871	0.0108089		-3.3033	0.0115286		-0.3003	0.0120667				-8.40841	0.071996										-8.40841	0.0954861									-10.3904	0.000111475
	-8.64865	0.010828		-3.24324	0.0115524		-0.24024	0.012093				-8.34835	0.0721249										-8.34835	0.095657									-10.3303	0.000110365
	-8.58859	0.0108472		-3.18318	0.0115762		-0.18018	0.0121194				-8.28829	0.0722542										-8.28829	0.0958285									-10.2703	0.000109265
	-8.52853	0.0108665		-3.12312	0.0116002		-0.12012	0.0121459				-8.22823	0.0723838										-8.22823	0.0960005									-10.2102	0.000108177
	-8.46847	0.0108858		-3.06306	0.0116241		-0.0600601	0.0121724				-8.16817	0.0725139										-8.16817	0.0961731									-10.1502	0.0001071
	-8.40841	0.0109052		-3.003	0.0116482		0	0.012199				-8.10811	0.0726445										-8.10811	0.0963462									-10.0901	0.000106033
	-8.34835	0.0109246		-2.94294	0.0116723							-8.04805	0.0727754										-8.04805	0.0965199									-10.03	0.000104977
	-8.28829	0.0109442		-2.88288	0.0116964							-7.98799	0.0729067										-7.98799	0.0966941									-9.96997	0.000103932
	-8.22823	0.0109637		-2.82282	0.0117207							-7.92793	0.0730385										-7.92793	0.0968689									-9.90991	0.000102897
	-8.16817	0.0109834		-2.76276	0.0117449							-7.86787	0.0731707										-7.86787	0.0970442									-9.84985	0.000101872
	-8.10811	0.0110031		-2.7027	0.0117693							-7.80781	0.0733033										-7.80781	0.0972201									-9.78979	0.000100857
	-8.04805	0.0110228		-2.64264	0.0117937							-7.74775	0.0734363										-7.74775	0.0973965									-9.72973	9.9853e-05
	-7.98799	0.0110426		-2.58258	0.0118182							-7.68769	0.0735697										-7.68769	0.0975735									-9.66967	9.88585e-05
	-7.92793	0.0110625		-2.52252	0.0118427							-7.62763	0.0737035										-7.62763	0.097751									-9.60961	9.7874e-05
	-7.86787	0.0110825		-2.46246	0.0118673							-7.56757	0.0738377										-7.56757	0.0979291									-9.54955	9.68993e-05
	-7.80781	0.0111025		-2.4024	0.011892							-7.50751	0.0739724										-7.50751	0.0981077									-9.48949	9.59342e-05
	-7.74775	0.0111225		-2.34234	0.0119167							-7.44745	0.0741075										-7.44745	0.0982869									-9.42943	9.49788e-05
	-7.68769	0.0111427		-2.28228	0.0119415							-7.38739	0.074243										-7.38739	0.0984666									-9.36937	9.40329e-05
	-7.62763	0.0111629		-2.22222	0.0119664							-7.32733	0.0743788										-7.32733	0.0986468									-9.30931	9.30964e-05
	-7.56757	0.0111831		-2.16216	0.0119913							-7.26727	0.0745152										-7.26727	0.0988277									-9.24925	9.21693e-05
	-7.50751	0.0112035		-2.1021	0.0120163							-7.20721	0.0746519										-7.20721	0.099009									-9.18919	9.12513e-05
	-7.44745	0.0112238		-2.04204	0.0120413							-7.14715	0.074789										-7.14715	0.0991909									-9.12913	9.03425e-05
	-7.38739	0.0112443		-1.98198	0.0120664							-7.08709	0.0749266										-7.08709	0.0993734									-9.06907	8.94428e-05
	-7.32733	0.0112648		-1.92192	0.0120916							-7.02703	0.0750646										-7.02703	0.0995564									-9.00901	8.8552e-05
	-7.26727	0.0112854		-1.86186	0.0121169							-6.96697	0.0752029										-6.96697	0.09974									-8.94895	8.76701e-05
	-7.20721	0.011306		-1.8018	0.0121422							-6.90691	0.0753417										-6.90691	0.0999241									-8.88889	8.6797e-05
	-7.14715	0.0113267		-1.74174	0.0121675							-6.84685	0.075481										-6.84685	0.100109									-8.82883	8.59326e-05
	-7.08709	0.0113475		-1.68168	0.012193							-6.78679	0.0756206										-6.78679	0.100294									-8.76877	8.50767e-05
	-7.02703	0.0113683		-1.62162	0.0122185							-6.72673	0.0757606										-6.72673	0.10048									-8.70871	8.42294e-05
	-6.96697	0.0113892		-1.56156	0.012244							-6.66667	0.0759011										-6.66667	0.100666									-8.64865	8.33906e-05
	-6.90691	0.0114101		-1.5015	0.0122697							-6.60661	0.076042										-6.60661	0.100853									-8.58859	8.25601e-05
	-6.84685	0.0114311		-1.44144	0.0122954							-6.54655	0.0761832										-6.54655	0.10104									-8.52853	8.17378e-05
	-6.78679	0.0114522		-1.38138	0.0123211							-6.48649	0.076325										-6.48649	0.101228									-8.46847	8.09238e-05
	-6.72673	0.0114734		-1.32132	0.012347							-6.42643	0.0764671										-6.42643	0.101417									-8.40841	8.01178e-05
	-6.66667	0.0114946		-1.26126	0.0123728							-6.36637	0.0766096										-6.36637	0.101606									-8.34835	7.93199e-05
	-6.60661	0.0115158		-1.2012	0.0123988							-6.30631	0.0767526										-6.30631	0.101796									-8.28829	7.85299e-05
	-6.54655	0.0115371		-1.14114	0.0124248							-6.24625	0.0768959										-6.24625	0.101986									-8.22823	7.77478e-05
	-6.48649	0.0115585		-1.08108	0.0124509							-6.18619	0.0770397										-6.18619	0.102176									-8.16817	7.69735e-05
	-6.42643	0.01158		-1.02102	0.0124771							-6.12613	0.0771839										-6.12613	0.102368									-8.10811	7.62069e-05
	-6.36637	0.0116015		-0.960961	0.0125033							-6.06607	0.0773286										-6.06607	0.10256									-8.04805	7.5448e-05
	-6.30631	0.0116231		-0.900901	0.0125296							-6.00601	0.0774736										-6.00601	0.102752									-7.98799	7.46965e-05
	-6.24625	0.0116447		-0.840841	0.012556							-5.94595	0.0776191										-5.94595	0.102945									-7.92793	7.39526e-05
	-6.18619	0.0116664		-0.780781	0.0125824							-5.88589	0.0777649										-5.88589	0.103138									-7.86787	7.32161e-05
	-6.12613	0.0116882		-0.720721	0.0126089							-5.82583	0.0779112										-5.82583	0.103332									-7.80781	7.24869e-05
	-6.06607	0.01171		-0.660661	0.0126354							-5.76577	0.0780579										-5.76577	0.103527									-7.74775	7.1765e-05
	-6.00601	0.0117319		-0.600601	0.0126621							-5.70571	0.0782051										-5.70571	0.103722									-7.68769	7.10503e-05
	-5.94595	0.0117539		-0.540541	0.0126888							-5.64565	0.0783526										-5.64565	0.103918									-7.62763	7.03426e-05
	-5.88589	0.0117759		-0.48048	0.0127155							-5.58559	0.0785006										-5.58559	0.104114									-7.56757	6.96421e-05
	-5.82583	0.011798		-0.42042	0.0127424							-5.52553	0.078649										-5.52553	0.104311									-7.50751	6.89485e-05
	-5.76577	0.0118201		-0.36036	0.0127692							-5.46547	0.0787978										-5.46547	0.104508									-7.44745	6.82618e-05
	-5.70571	0.0118423		-0.3003	0.0127962							-5.40541	0.078947										-5.40541	0.104706									-7.38739	6.75819e-05
	-5.64565	0.0118646		-0.24024	0.0128232							-5.34535	0.0790967										-5.34535	0.104905									-7.32733	6.69089e-05
	-5.58559	0.0118869		-0.18018	0.0128503							-5.28529	0.0792467										-5.28529	0.105104									-7.26727	6.62425e-05
	-5.52553	0.0119093		-0.12012	0.0128775							-5.22523	0.0793972										-5.22523	0.105304									-7.20721	6.55828e-05
	-5.46547	0.0119318		-0.0600601	0.0129048							-5.16517	0.0795481										-5.16517	0.105504									-7.14715	6.49296e-05
	-5.40541	0.0119543		0	0.0129321							-5.10511	0.0796995										-5.10511	0.105705									-7.08709	6.42829e-05
	-5.34535	0.0119769										-5.04505	0.0798512										-5.04505	0.105906									-7.02703	6.36427e-05
	-5.28529	0.0119995										-4.98498	0.0800034										-4.98498	0.106108									-6.96697	6.30089e-05
	-5.22523	0.0120223										-4.92492	0.080156										-4.92492	0.10631									-6.90691	6.23813e-05
	-5.16517	0.012045										-4.86486	0.0803091										-4.86486	0.106513									-6.84685	6.176e-05
	-5.10511	0.0120679										-4.8048	0.0804625										-4.8048	0.106717									-6.78679	6.11449e-05
	-5.04505	0.0120908										-4.74474	0.0806164										-4.74474	0.106921									-6.72673	6.0536e-05
	-4.98498	0.0121138										-4.68468	0.0807707										-4.68468	0.107125									-6.66667	5.99331e-05
	-4.92492	0.0121368										-4.62462	0.0809254										-4.62462	0.107331									-6.60661	5.93362e-05
	-4.86486	0.0121599										-4.56456	0.0810806										-4.56456	0.107536									-6.54655	5.87452e-05
	-4.8048	0.0121831										-4.5045	0.0812362										-4.5045	0.107743									-6.48649	5.81601e-05
	-4.74474	0.0122063										-4.44444	0.0813922										-4.44444	0.10795									-6.42643	5.75809e-05
	-4.68468	0.0122296										-4.38438	0.0815486										-4.38438	0.108157									-6.36637	5.70074e-05
	-4.62462	0.0122529										-4.32432	0.0817055										-4.32432	0.108365									-6.30631	5.64396e-05
	-4.56456	0.0122764										-4.26426	0.0818627										-4.26426	0.108574									-6.24625	5.58775e-05
	-4.5045	0.0122999										-4.2042	0.0820205										-4.2042	0.108783									-6.18619	5.5321e-05
	-4.44444	0.0123234										-4.14414	0.0821786										-4.14414	0.108993									-6.12613	5.477e-05
	-4.38438	0.012347										-4.08408	0.0823372										-4.08408	0.109203									-6.06607	5.42246e-05
	-4.32432	0.0123707										-4.02402	0.0824962										-4.02402	0.109414									-6.00601	5.36845e-05
	-4.26426	0.0123944										-3.96396	0.0826556										-3.96396	0.109626									-5.94595	5.31498e-05
	-4.2042	0.0124183										-3.9039	0.0828155										-3.9039	0.109838									-5.88589	5.26205e-05
	-4.14414	0.0124421										-3.84384	0.0829758										-3.84384	0.11005									-5.82583	5.20964e-05
	-4.08408	0.0124661										-3.78378	0.0831365										-3.78378	0.110264									-5.76577	5.15776e-05
	-4.02402	0.0124901										-3.72372	0.0832977										-3.72372	0.110477									-5.70571	5.10639e-05
	-3.96396	0.0125141										-3.66366	0.0834593										-3.66366	0.110692									-5.64565	5.05553e-05
	-3.9039	0.0125383										-3.6036	0.0836213										-3.6036	0.110907									-5.58559	5.00518e-05
	-3.84384	0.0125625										-3.54354	0.0837838										-3.54354	0.111122									-5.52553	4.95533e-05
	-3.78378	0.0125867										-3.48348	0.0839467										-3.48348	0.111338									-5.46547	4.90598e-05
	-3.72372	0.0126111										-3.42342	0.0841101										-3.42342	0.111555									-5.40541	4.85711e-05
	-3.66366	0.0126355										-3.36336	0.0842738										-3.36336	0.111772									-5.34535	4.80874e-05
	-3.6036	0.0126599										-3.3033	0.084438										-3.3033	0.11199									-5.28529	4.76085e-05
	-3.54354	0.0126844										-3.24324	0.0846027										-3.24324	0.112208									-5.22523	4.71343e-05
	-3.48348	0.012709										-3.18318	0.0847678										-3.18318	0.112427									-5.16517	4.66649e-05
	-3.42342	0.0127337										-3.12312	0.0849333										-3.12312	0.112647									-5.10511	4.62001e-05
	-3.36336	0.0127584										-3.06306	0.0850993										-3.06306	0.112867									-5.04505	4.574e-05
	-3.3033	0.0127832										-3.003	0.0852657										-3.003	0.113088									-4.98498	4.52844e-05
	-3.24324	0.0128081										-2.94294	0.0854325										-2.94294	0.113309									-4.92492	4.48334e-05
	-3.18318	0.012833										-2.88288	0.0855998										-2.88288	0.113531									-4.86486	4.43869e-05
	-3.12312	0.012858										-2.82282	0.0857675										-2.82282	0.113754									-4.8048	4.39448e-05
	-3.06306	0.012883										-2.76276	0.0859357										-2.76276	0.113977									-4.74474	4.35071e-05
	-3.003	0.0129082										-2.7027	0.0861043										-2.7027	0.1142									-4.68468	4.30738e-05
	-2.94294	0.0129333										-2.64264	0.0862734										-2.64264	0.114425									-4.62462	4.26448e-05
	-2.88288	0.0129586										-2.58258	0.0864429										-2.58258	0.114649									-4.56456	4.22201e-05
	-2.82282	0.0129839										-2.52252	0.0866129										-2.52252	0.114875									-4.5045	4.17996e-05
	-2.76276	0.0130093										-2.46246	0.0867833										-2.46246	0.115101									-4.44444	4.13833e-05
	-2.7027	0.0130348										-2.4024	0.0869541										-2.4024	0.115328									-4.38438	4.09711e-05
	-2.64264	0.0130603										-2.34234	0.0871254										-2.34234	0.115555									-4.32432	4.0563e-05
	-2.58258	0.0130859										-2.28228	0.0872971										-2.28228	0.115783									-4.26426	4.0159e-05
	-2.52252	0.0131115										-2.22222	0.0874693										-2.22222	0.116011									-4.2042	3.97591e-05
	-2.46246	0.0131373										-2.16216	0.087642										-2.16216	0.11624									-4.14414	3.93631e-05
	-2.4024	0.0131631										-2.1021	0.0878151										-2.1021	0.11647									-4.08408	3.8971e-05
	-2.34234	0.0131889										-2.04204	0.0879886										-2.04204	0.1167									-4.02402	3.85829e-05
	-2.28228	0.0132148										-1.98198	0.0881626										-1.98198	0.116931									-3.96396	3.81986e-05
	-2.22222	0.0132408										-1.92192	0.088337										-1.92192	0.117162									-3.9039	3.78182e-05
	-2.16216	0.0132669										-1.86186	0.088512										-1.86186	0.117394									-3.84384	3.74415e-05
	-2.1021	0.013293										-1.8018	0.0886873										-1.8018	0.117627									-3.78378	3.70686e-05
	-2.04204	0.0133192										-1.74174	0.0888631										-1.74174	0.11786									-3.72372	3.66994e-05
	-1.98198	0.0133455										-1.68168	0.0890394										-1.68168	0.118094									-3.66366	3.63339e-05
	-1.92192	0.0133718										-1.62162	0.0892161										-1.62162	0.118328									-3.6036	3.5972e-05
	-1.86186	0.0133982										-1.56156	0.0893933										-1.56156	0.118563									-3.54354	3.56138e-05
	-1.8018	0.0134247										-1.5015	0.089571										-1.5015	0.118799									-3.48348	3.52591e-05
	-1.74174	0.0134513										-1.44144	0.0897491										-1.44144	0.119035									-3.42342	3.49079e-05
	-1.68168	0.0134779										-1.38138	0.0899276										-1.38138	0.119272									-3.36336	3.45602e-05
	-1.62162	0.0135046										-1.32132	0.0901066										-1.32132	0.119509									-3.3033	3.4216e-05
	-1.56156	0.0135313										-1.26126	0.0902861										-1.26126	0.119747									-3.24324	3.38752e-05
	-1.5015	0.0135581										-1.2012	0.0904661										-1.2012	0.119986									-3.18318	3.35378e-05
	-1.44144	0.013585										-1.14114	0.0906465										-1.14114	0.120225									-3.12312	3.32038e-05
	-1.38138	0.013612										-1.08108	0.0908274										-1.08108	0.120465									-3.06306	3.28731e-05
	-1.32132	0.013639										-1.02102	0.0910087										-1.02102	0.120706									-3.003	3.25457e-05
	-1.26126	0.0136661										-0.960961	0.0911905										-0.960961	0.120947									-2.94294	3.22216e-05
	-1.2012	0.0136933										-0.900901	0.0913728										-0.900901	0.121189									-2.88288	3.19006e-05
	-1.14114	0.0137205										-0.840841	0.0915556										-0.840841	0.121431									-2.82282	3.15829e-05
	-1.08108	0.0137478										-0.780781	0.0917388										-0.780781	0.121674									-2.76276	3.12684e-05
	-1.02102	0.0137752										-0.720721	0.0919225										-0.720721	0.121918									-2.7027	3.09569e-05
	-0.960961	0.0138027										-0.660661	0.0921067										-0.660661	0.122162									-2.64264	3.06486e-05
	-0.900901	0.0138302										-0.600601	0.0922913										-0.600601	0.122407									-2.58258	3.03433e-05
	-0.840841	0.0138578										-0.540541	0.0924764										-0.540541	0.122653									-2.52252	3.00411e-05
	-0.780781	0.0138854										-0.48048	0.092662										-0.48048	0.122899									-2.46246	2.97419e-05
	-0.720721	0.0139132										-0.42042	0.0928481										-0.42042	0.123146									-2.4024	2.94457e-05
	-0.660661	0.013941										-0.36036	0.0930346										-0.36036	0.123393									-2.34234	2.91524e-05
	-0.600601	0.0139688										-0.3003	0.0932216										-0.3003	0.123641									-2.28228	2.88621e-05
	-0.540541	0.0139968										-0.24024	0.0934091										-0.24024	0.12389									-2.22222	2.85746e-05
	-0.48048	0.0140248										-0.18018	0.0935971										-0.18018	0.124139									-2.16216	2.829e-05
	-0.42042	0.0140529										-0.12012	0.0937855										-0.12012	0.124389									-2.1021	2.80083e-05
	-0.36036	0.0140811										-0.0600601	0.0939745										-0.0600601	0.12464									-2.04204	2.77293e-05
	-0.3003	0.0141093										0	0.0941639										0	0.124891									-1.98198	2.74531e-05
	-0.24024	0.0141376																															-1.92192	2.71797e-05
	-0.18018	0.014166																															-1.86186	2.6909e-05
	-0.12012	0.0141944																															-1.8018	2.6641e-05
	-0.0600601	0.014223																															-1.74174	2.63756e-05
	0	0.0142516																															-1.68168	2.6113e-05
																																	-1.62162	2.58529e-05
																																	-1.56156	2.55954e-05
																																	-1.5015	2.53405e-05
																																	-1.44144	2.50881e-05
																																	-1.38138	2.48382e-05
																																	-1.32132	2.45908e-05
																																	-1.26126	2.43459e-05
																																	-1.2012	2.41034e-05
																																	-1.14114	2.38633e-05
																																	-1.08108	2.36257e-05
																																	-1.02102	2.33904e-05
																																	-0.960961	2.31574e-05
																																	-0.900901	2.29268e-05
																																	-0.840841	2.26984e-05
																																	-0.780781	2.24723e-05
																																	-0.720721	2.22485e-05
																																	-0.660661	2.20269e-05
																																	-0.600601	2.18075e-05
																																	-0.540541	2.15903e-05
																																	-0.48048	2.13753e-05
																																	-0.42042	2.11624e-05
																																	-0.36036	2.09516e-05
																																	-0.3003	2.0743e-05
																																	-0.24024	2.05364e-05
																																	-0.18018	2.03318e-05
																																	-0.12012	2.01293e-05
																																	-0.0600601	1.99288e-05
																																	0	1.97303e-05

## Sheet: Figure 10
Panel E							Panel F
		Weak	Forward	Strong					Forward coupling
	Time delay	gNa/gNaRef	gNa/gNaRef	gNa/gNaRef					0.3	0.4	0.5	0.6	0.7	0.8	0.9
	0.7		2.87837				Backward coupling	0.9	NaN	NaN	NaN	NaN	NaN	NaN	2.0146
	0.75		2.37183					0.8	NaN	NaN	NaN	NaN	NaN	1.876	1.9092
	0.8		2.11665					0.7	NaN	NaN	NaN	NaN	1.8135	1.7881	1.8096
	0.85		1.94146					0.6	NaN	NaN	NaN	1.8076	1.7354	1.7021	1.7139
	0.9		1.80054					0.5	NaN	NaN	1.8584	1.7354	1.6572	1.6182	1.624
	0.95	3.54487	1.67866					0.4	NaN	1.9775	1.7979	1.6689	1.5811	1.5361	1.5381
	1	3.07261	1.57202					0.3	2.1826	1.9287	1.7432	1.6084	1.5146	1.4639	1.4619
	1.05	2.73745	1.47681					0.2	2.1436	1.8838	1.6982	1.5615	1.4658	1.4131	1.4111
	1.1	2.48228	1.38921	3.00405				0.1	2.126	1.8682	1.6846	1.5537	1.4658	1.4189	1.4346
	1.15	2.27661	1.30923	2.60415
	1.2	2.10903	1.23687	2.32993
	1.25	1.96812	1.17212	2.10522
	1.3	1.85005	1.11499	1.9186
	1.35	1.74341	1.06167	1.75864
	1.4	1.652	1.01216	1.62153
	1.45	1.57202	0.966455	1.50347
	1.5	1.49966	0.928369	1.39683
	1.55	1.43491	0.890283	1.30923
	1.6	1.37778	0.856006	1.22925
	1.65	1.32446	0.825537	1.15688
	1.7	1.27876	0.798877	1.09595
	1.75	1.23687	0.772217	1.03882
	1.8	1.19497	0.749365	0.989307
	1.85	1.16069	0.726514	0.943604
	1.9	1.12642	0.703662	0.905518
	1.95	1.09595	0.688428	0.867432
	2	1.06929	0.669385	0.836963
	2.05	1.04263	0.65415	0.806494
	2.1	1.01978	0.638916	0.779834
	2.15	0.996924	0.623682	0.753174
	2.2	0.977881	0.612256	0.734131
	2.25	0.958838	0.60083	0.711279
	2.3	0.939795	0.589404	0.692236
	2.35	0.920752	0.577979	0.673193
	2.4	0.905518	0.566553	0.657959
	2.45	0.890283	0.558936	0.642725
	2.5	0.878857	0.551318	0.631299
	2.55	0.863623	0.543701	0.616064
	2.6	0.852197	0.536084	0.604639
	2.65	0.840771	0.528467	0.593213
	2.7	0.829346	0.52085	0.581787
	2.75	0.81792	0.513232	0.57417
	2.8	0.810303	0.509424	0.562744
	2.85	0.798877	0.501807	0.555127
	2.9	0.79126	0.497998	0.54751
	2.95	0.783643	0.494189	0.539893
	3	0.776025	0.486572	0.532275

## Sheet: Figure 11
Panel A - Weak								Panel B - Forward								Panel C - Strong								all panels
V nullcline		V1 = rest	V1 = -42 mV		Trajectory			V nullcline		V1 = rest	V1 = -42 mV		Trajectory			V nullcline		V1 = rest	V1 = -42 mV		Trajectory			h nullcline
	V2	h	h		V2	h			V2	h	h		V2	h			V2	h	h		V2	h		V	h
	-58.2983				-58	0.237458			-57.998				-58	0.237458			-57.998	0.250176			-58	0.237458		-60	0.302941
	-58.1982				-58	0.237458			-57.8979				-58	0.237458			-57.8979	0.860673			-58	0.237458		-59.8999	0.299429
	-58.0981				-58	0.237458			-57.7978				-58	0.237458			-57.7978	1.42335			-58	0.237458		-59.7998	0.295941
	-57.998				-58	0.237458			-57.6977				-58	0.237458			-57.6977	1.94107			-58	0.237458		-59.6997	0.292477
	-57.8979				-58	0.237458			-57.5976				-58	0.237458			-57.5976	2.41651			-58	0.237458		-59.5996	0.289037
	-57.7978				-58	0.237458			-57.4975				-58	0.237458			-57.4975	2.85224			-58	0.237458		-59.4995	0.285621
	-57.6977				-58	0.237458			-57.3974				-58	0.237458			-57.3974	3.25067			-58	0.237458		-59.3994	0.282229
	-57.5976				-58	0.237458			-57.2973				-58	0.237458			-57.2973	3.61409			-58	0.237458		-59.2993	0.278861
	-57.4975				-58	0.237458			-57.1972				-58	0.237458			-57.1972	3.94465			-58	0.237458		-59.1992	0.275519
	-57.3974				-58	0.237458			-57.0971				-58	0.237458			-57.0971	4.2444			-58	0.237458		-59.0991	0.272201
	-57.2973				-58	0.237458			-56.997				-58	0.237458			-56.997	4.51527			-58	0.237458		-58.999	0.268909
	-57.1972				-58	0.237458			-56.8969				-58	0.237458			-56.8969	4.75909			-58	0.237458		-58.8989	0.265641
	-57.0971				-58	0.237458			-56.7968				-58	0.237458			-56.7968	4.97757			-58	0.237458		-58.7988	0.2624
	-56.997				-58	0.237458			-56.6967				-58	0.237458			-56.6967	5.17236			-58	0.237458		-58.6987	0.259183
	-56.8969				-58	0.237458			-56.5966				-58	0.237458			-56.5966	5.34497			-58	0.237458		-58.5986	0.255993
	-56.7968				-58	0.237458			-56.4965				-58	0.237458			-56.4965	5.49688			-58	0.237458		-58.4985	0.252828
	-56.6967				-58	0.237458			-56.3964				-58	0.237458			-56.3964	5.62945			-58	0.237458		-58.3984	0.24969
	-56.5966	0.0212991			-58	0.237458			-56.2963				-58	0.237458			-56.2963	5.74398			-58	0.237458		-58.2983	0.246577
	-56.4965	0.0998031			-58	0.237458			-56.1962				-58	0.237458			-56.1962	5.84168			-58	0.237458		-58.1982	0.243491
	-56.3964	0.17216			-58	0.237458			-56.0961				-58	0.237458			-56.0961	5.92372			-58	0.237458		-58.0981	0.240431
	-56.2963	0.238735			-58	0.237458			-55.996	0.246999			-58	0.237458			-55.996	5.99116			-58	0.237458		-57.998	0.237398
	-56.1962	0.299877			-58	0.237458			-55.8959	0.704927			-58	0.237458			-55.8959	6.04505			-58	0.237458		-57.8979	0.234391
	-56.0961	0.355914			-58	0.237458			-55.7958	1.1269			-58	0.237458			-55.7958	6.08634			-58	0.237458		-57.7978	0.23141
	-55.996	0.407156			-58	0.237458			-55.6957	1.51506			-58	0.237458			-55.6957	6.11595			-58	0.237458		-57.6977	0.228456
	-55.8959	0.453898			-58	0.237458			-55.5956	1.87145			-58	0.237458			-55.5956	6.13473			-58	0.237458		-57.5976	0.225529
	-55.7958	0.496417			-58	0.237458			-55.4955	2.19798			-58	0.237458			-55.4955	6.14349			-58	0.237458		-57.4975	0.222628
	-55.6957	0.534977			-58	0.237458			-55.3954	2.49646			-58	0.237458			-55.3954	6.14298			-58	0.237458		-57.3974	0.219754
	-55.5956	0.569824			-58	0.237458			-55.2953	2.76863			-58	0.237458			-55.2953	6.13392			-58	0.237458		-57.2973	0.216907
	-55.4955	0.601195			-58	0.237458			-55.1952	3.0161			-58	0.237458			-55.1952	6.11699			-58	0.237458		-57.1972	0.214086
	-55.3954	0.629311			-58	0.237458			-55.0951	3.24041			-58	0.237458			-55.0951	6.09281			-58	0.237458		-57.0971	0.211293
	-55.2953	0.654381			-58	0.237458			-54.995	3.44302			-58	0.237458			-54.995	6.06197			-58	0.237458		-56.997	0.208526
	-55.1952	0.676604			-58	0.237458			-54.8949	3.62529			-58	0.237458			-54.8949	6.02504			-58	0.237458		-56.8969	0.205786
	-55.0951	0.696165			-58	0.237458			-54.7948	3.78853			-58	0.237458			-54.7948	5.98254			-58	0.237458		-56.7968	0.203073
	-54.995	0.713243			-58	0.237458			-54.6947	3.93396			-58	0.237458			-54.6947	5.93496			-58	0.237458		-56.6967	0.200386
	-54.8949	0.728002			-58	0.237458			-54.5946	4.06274			-58	0.237458			-54.5946	5.88276			-58	0.237458		-56.5966	0.197726
	-54.7948	0.7406			-58	0.237458			-54.4945	4.17595			-58	0.237458			-54.4945	5.82638			-58	0.237458		-56.4965	0.195093
	-54.6947	0.751185			-58	0.237458			-54.3944	4.27465			-58	0.237458			-54.3944	5.76621			-58	0.237458		-56.3964	0.192486
	-54.5946	0.759897			-58	0.237458			-54.2943	4.35979			-58	0.237458			-54.2943	5.70263			-58	0.237458		-56.2963	0.189907
	-54.4945	0.766868			-58	0.237458			-54.1942	4.43229			-58	0.237458			-54.1942	5.63601			-58	0.237458		-56.1962	0.187353
	-54.3944	0.772221			-58	0.237458			-54.0941	4.49303			-58	0.237458			-54.0941	5.56667			-58	0.237458		-56.0961	0.184826
	-54.2943	0.776073			-58	0.237458			-53.994	4.54281			-58	0.237458			-53.994	5.49492			-58	0.237458		-55.996	0.182326
	-54.1942	0.778535			-58	0.237458			-53.8939	4.58242			-58	0.237458			-53.8939	5.42105			-58	0.237458		-55.8959	0.179852
	-54.0941	0.77971			-58	0.237458			-53.7938	4.61257			-58	0.237458			-53.7938	5.34534			-58	0.237458		-55.7958	0.177404
	-53.994	0.779696			-58	0.237458			-53.6937	4.63395			-58	0.237458			-53.6937	5.26803			-58	0.237458		-55.6957	0.174983
	-53.8939	0.778585			-58	0.237458			-53.5936	4.64721			-58	0.237458			-53.5936	5.18937			-58	0.237458		-55.5956	0.172587
	-53.7938	0.776462			-58	0.237458			-53.4935	4.65294			-58	0.237458			-53.4935	5.10956			-58	0.237458		-55.4955	0.170218
	-53.6937	0.773409			-58	0.237458			-53.3934	4.65173			-58	0.237458			-53.3934	5.02882			-58	0.237458		-55.3954	0.167874
	-53.5936	0.769502			-58	0.237458			-53.2933	4.6441			-58	0.237458			-53.2933	4.94733			-58	0.237458		-55.2953	0.165557
	-53.4935	0.764814			-58	0.237458			-53.1932	4.63057			-58	0.237458			-53.1932	4.86527			-58	0.237458		-55.1952	0.163265
	-53.3934	0.75941			-58	0.237458			-53.0931	4.6116			-58	0.237458			-53.0931	4.7828			-58	0.237458		-55.0951	0.160998
	-53.2933	0.753355			-58	0.237458			-52.993	4.58765			-58	0.237458			-52.993	4.70008			-58	0.237458		-54.995	0.158758
	-53.1932	0.746707			-58	0.237458			-52.8929	4.55913			-58	0.237458			-52.8929	4.61723			-58	0.237458		-54.8949	0.156542
	-53.0931	0.739521			-58	0.237458			-52.7928	4.52644			-58	0.237458			-52.7928	4.5344			-58	0.237458		-54.7948	0.154352
	-52.993	0.731851			-58	0.237458			-52.6927	4.48994			-58	0.237458			-52.6927	4.45169			-58	0.237458		-54.6947	0.152187
	-52.8929	0.723744			-58	0.237458			-52.5926	4.44999			-58	0.237458			-52.5926	4.36923			-58	0.237458		-54.5946	0.150047
	-52.7928	0.715246			-58	0.237458			-52.4925	4.4069			-58	0.237458			-52.4925	4.28711			-58	0.237458		-54.4945	0.147932
	-52.6927	0.7064			-58	0.237458			-52.3924	4.36098			-58	0.237458			-52.3924	4.20542			-58	0.237458		-54.3944	0.145841
	-52.5926	0.697246			-58	0.237458			-52.2923	4.31252			-58	0.237458			-52.2923	4.12424			-58	0.237458		-54.2943	0.143775
	-52.4925	0.68782			-58	0.237458			-52.1922	4.26178			-58	0.237458			-52.1922	4.04366			-58	0.237458		-54.1942	0.141733
	-52.3924	0.678157			-58	0.237458			-52.0921	4.20901			-58	0.237458			-52.0921	3.96375			-58	0.237458		-54.0941	0.139716
	-52.2923	0.668291			-58	0.237458			-51.992	4.15445			-58	0.237458			-51.992	3.88456			-58	0.237458		-53.994	0.137723
	-52.1922	0.65825			-58	0.237458			-51.8919	4.09831			-58	0.237458			-51.8919	3.80616			-58	0.237458		-53.8939	0.135753
	-52.0921	0.648064			-58	0.237458			-51.7918	4.0408			-58	0.237458			-51.7918	3.7286			-58	0.237458		-53.7938	0.133808
	-51.992	0.637758			-58	0.237458			-51.6917	3.9821			-58	0.237458			-51.6917	3.65193			-58	0.237458		-53.6937	0.131886
	-51.8919	0.627356			-58	0.237458			-51.5916	3.92239			-58	0.237458			-51.5916	3.57618			-58	0.237458		-53.5936	0.129988
	-51.7918	0.616882	0.00391169		-58	0.237458			-51.4915	3.86184			-58	0.237458			-51.4915	3.5014			-58	0.237458		-53.4935	0.128113
	-51.6917	0.606355	0.0160767		-58	0.237458			-51.3914	3.8006			-58	0.237458			-51.3914	3.42762			-58	0.237458		-53.3934	0.126261
	-51.5916	0.595796	0.0273371		-58	0.237458			-51.2913	3.73881			-58	0.237458			-51.2913	3.35486			-58	0.237458		-53.2933	0.124432
	-51.4915	0.585222	0.0377453		-58	0.237458			-51.1912	3.6766			-58	0.237458			-51.1912	3.28316			-58	0.237458		-53.1932	0.122625
	-51.3914	0.57465	0.0473506		-58	0.237458			-51.0911	3.6141			-58	0.237458			-51.0911	3.21253			-58	0.237458		-53.0931	0.120842
	-51.2913	0.564095	0.0561998		-58	0.237458			-50.991	3.55142			-58	0.237458			-50.991	3.14299			-58	0.237458		-52.993	0.11908
	-51.1912	0.553571	0.0643375		-58	0.237458			-50.8909	3.48866			-58	0.237458			-50.8909	3.07456			-58	0.237458		-52.8929	0.117341
	-51.0911	0.543091	0.0718054		-58	0.237458			-50.7908	3.42592			-58	0.237458			-50.7908	3.00725			-58	0.237458		-52.7928	0.115624
	-50.991	0.532667	0.0786436		-58	0.237458			-50.6907	3.36329			-58	0.237458			-50.6907	2.94107			-58	0.237458		-52.6927	0.113929
	-50.8909	0.522309	0.0848896		-58	0.237458			-50.5906	3.30085			-58	0.237458			-50.5906	2.87603			-58	0.237458		-52.5926	0.112256
	-50.7908	0.512028	0.0905792		-58	0.237458			-50.4905	3.23868			-58	0.237458			-50.4905	2.81213			-58	0.237458		-52.4925	0.110604
	-50.6907	0.501832	0.095746		-58	0.237458			-50.3904	3.17685			-58	0.237458			-50.3904	2.74938			-58	0.237458		-52.3924	0.108974
	-50.5906	0.49173	0.100422		-58	0.237458			-50.2903	3.11541			-58	0.237458			-50.2903	2.68778			-58	0.237458		-52.2923	0.107364
	-50.4905	0.48173	0.104638		-58	0.237458			-50.1902	3.05443			-58	0.237458			-50.1902	2.62732			-58	0.237458		-52.1922	0.105776
	-50.3904	0.471837	0.108421		-58	0.237458			-50.0901	2.99396			-58	0.237458			-50.0901	2.568			-58	0.237458		-52.0921	0.104208
	-50.2903	0.462057	0.1118		-58	0.237458			-49.99	2.93405			-58	0.237458			-49.99	2.50983			-58	0.237458		-51.992	0.102661
	-50.1902	0.452397	0.1148		-58	0.237458			-49.8899	2.87475			-58	0.237458			-49.8899	2.45279			-58	0.237458		-51.8919	0.101134
	-50.0901	0.442861	0.117444		-58	0.237458			-49.7898	2.81608			-58	0.237458			-49.7898	2.39688			-58	0.237458		-51.7918	0.0996277
	-49.99	0.433454	0.119756		-58	0.237458			-49.6897	2.75808			-58	0.237458			-49.6897	2.34209			-58	0.237458		-51.6917	0.0981411
	-49.8899	0.424177	0.121758		-58	0.237458			-49.5896	2.7008			-58	0.237458			-49.5896	2.28841			-58	0.237458		-51.5916	0.0966744
	-49.7898	0.415036	0.123469		-58	0.237458			-49.4895	2.64425			-58	0.237458			-49.4895	2.23584			-58	0.237458		-51.4915	0.0952272
	-49.6897	0.406033	0.124909		-58	0.237458			-49.3894	2.58845			-58	0.237458			-49.3894	2.18436			-58	0.237458		-51.3914	0.0937995
	-49.5896	0.39717	0.126096		-58	0.237458			-49.2893	2.53344			-58	0.237458			-49.2893	2.13396			-58	0.237458		-51.2913	0.0923909
	-49.4895	0.388449	0.127048		-58	0.237458			-49.1892	2.47923			-58	0.237458			-49.1892	2.08463			-58	0.237458		-51.1912	0.0910014
	-49.3894	0.379872	0.127781		-58	0.237458			-49.0891	2.42583			-58	0.237458			-49.0891	2.03635			-58	0.237458		-51.0911	0.0896308
	-49.2893	0.37144	0.128309		-58	0.237458			-48.989	2.37327			-58	0.237458			-48.989	1.98912			-58	0.237458		-50.991	0.0882788
	-49.1892	0.363153	0.128648		-58	0.237458			-48.8889	2.32154			-58	0.237458			-48.8889	1.94292			-58	0.237458		-50.8909	0.0869452
	-49.0891	0.355013	0.12881		-58	0.237458			-48.7888	2.27066			-58	0.237458			-48.7888	1.89773			-58	0.237458		-50.7908	0.0856298
	-48.989	0.34702	0.12881		-58	0.237458			-48.6887	2.22065			-58	0.237458			-48.6887	1.85355			-58	0.237458		-50.6907	0.0843326
	-48.8889	0.339174	0.128658		-58	0.237458			-48.5886	2.17149			-58	0.237458			-48.5886	1.81034			-58	0.237458		-50.5906	0.0830532
	-48.7888	0.331475	0.128366		-58	0.237458			-48.4885	2.1232			-58	0.237458			-48.4885	1.76811			-58	0.237458		-50.4905	0.0817915
	-48.6887	0.323923	0.127946		-58	0.237458			-48.3884	2.07578			-58	0.237458			-48.3884	1.72684			-58	0.237458		-50.3904	0.0805472
	-48.5886	0.316516	0.127406		-58	0.237458			-48.2883	2.02922			-58	0.237458			-48.2883	1.6865			-58	0.237458		-50.2903	0.0793203
	-48.4885	0.309256	0.126758		-58	0.237458			-48.1882	1.98354			-58	0.237458			-48.1882	1.64709			-58	0.237458		-50.1902	0.0781104
	-48.3884	0.302139	0.126008		-58	0.237458			-48.0881	1.93872			-58	0.237458			-48.0881	1.60859			-58	0.237458		-50.0901	0.0769175
	-48.2883	0.295167	0.125167		-58	0.237458			-47.988	1.89477			-58	0.237458			-47.988	1.57098			-58	0.237458		-49.99	0.0757413
	-48.1882	0.288336	0.124241		-58	0.237458			-47.8879	1.85167			-58	0.237458			-47.8879	1.53424			-58	0.237458		-49.8899	0.0745816
	-48.0881	0.281647	0.123239		-58	0.237458			-47.7878	1.80943			-58	0.237458			-47.7878	1.49836			-58	0.237458		-49.7898	0.0734383
	-47.988	0.275098	0.122167		-58	0.237458			-47.6877	1.76804			-58	0.237458			-47.6877	1.46333			-58	0.237458		-49.6897	0.0723111
	-47.8879	0.268687	0.121032		-58	0.237458			-47.5876	1.72749			-58	0.237458			-47.5876	1.42912			-58	0.237458		-49.5896	0.0711999
	-47.7878	0.262414	0.11984		-58	0.237458			-47.4875	1.68777			-58	0.237458			-47.4875	1.39573			-58	0.237458		-49.4895	0.0701045
	-47.6877	0.256275	0.118597		-58	0.237458			-47.3874	1.64889			-58	0.237458			-47.3874	1.36312			-58	0.237458		-49.3894	0.0690247
	-47.5876	0.25027	0.117307		-58	0.237458			-47.2873	1.61081			-58	0.237458			-47.2873	1.3313			-58	0.237458		-49.2893	0.0679603
	-47.4875	0.244396	0.115977		-58	0.237458			-47.1872	1.57355			-58	0.237458			-47.1872	1.30025			-58	0.237458		-49.1892	0.0669111
	-47.3874	0.238653	0.114611		-58	0.237458			-47.0871	1.53709			-58	0.237458			-47.0871	1.26994			-58	0.237458		-49.0891	0.065877
	-47.2873	0.233037	0.113213		-58	0.237458			-46.987	1.50142			-58	0.237458			-46.987	1.24036			-58	0.237458		-48.989	0.0648578
	-47.1872	0.227547	0.111787		-58	0.237458			-46.8869	1.46652			-58	0.237458			-46.8869	1.2115			-58	0.237458		-48.8889	0.0638532
	-47.0871	0.222182	0.110338		-58	0.237458			-46.7868	1.43239			-58	0.237458			-46.7868	1.18334			-58	0.237458		-48.7888	0.0628632
	-46.987	0.216939	0.108868		-58	0.237458			-46.6867	1.39902			-58	0.237458			-46.6867	1.15587			-58	0.237458		-48.6887	0.0618875
	-46.8869	0.211816	0.107382		-58	0.237458			-46.5866	1.3664			-58	0.237458			-46.5866	1.12907			-58	0.237458		-48.5886	0.0609259
	-46.7868	0.206811	0.105883		-58	0.237458			-46.4865	1.3345			-58	0.237458			-46.4865	1.10292			-58	0.237458		-48.4885	0.0599784
	-46.6867	0.201922	0.104372		-58	0.237458			-46.3864	1.30334			-58	0.237458			-46.3864	1.07742			-58	0.237458		-48.3884	0.0590446
	-46.5866	0.197147	0.102854		-58	0.237458			-46.2863	1.27288			-58	0.237458			-46.2863	1.05255			-58	0.237458		-48.2883	0.0581245
	-46.4865	0.192483	0.10133		-58	0.237458			-46.1862	1.24311			-58	0.237458			-46.1862	1.02829			-58	0.237458		-48.1882	0.0572179
	-46.3864	0.18793	0.0998038		-58	0.237458			-46.0861	1.21404			-58	0.237458			-46.0861	1.00463			-58	0.237458		-48.0881	0.0563245
	-46.2863	0.183485	0.0982761		-58	0.237458			-45.986	1.18564			-58	0.237458			-45.986	0.981553			-58	0.237458		-47.988	0.0554443
	-46.1862	0.179145	0.0967496		-58	0.237458			-45.8859	1.1579			-58	0.237458			-45.8859	0.959052			-58	0.237458		-47.8879	0.0545771
	-46.0861	0.174908	0.0952261		-58	0.237458			-45.7858	1.13081			-58	0.237458			-45.7858	0.937111			-58	0.237458		-47.7878	0.0537226
	-45.986	0.170774	0.0937072		-58	0.237458			-45.6857	1.10436			-58	0.237458			-45.6857	0.915715			-58	0.237458		-47.6877	0.0528808
	-45.8859	0.166739	0.0921945		-58	0.237458			-45.5856	1.07853			-58	0.237458			-45.5856	0.894853			-58	0.237458		-47.5876	0.0520514
	-45.7858	0.162801	0.0906896		-58	0.237458			-45.4855	1.05331			-58	0.237458			-45.4855	0.874512			-58	0.237458		-47.4875	0.0512343
	-45.6857	0.158959	0.0891937		-58	0.237458			-45.3854	1.0287			-58	0.237458			-45.3854	0.85468			-58	0.237458		-47.3874	0.0504294
	-45.5856	0.15521	0.087708		-58	0.237458			-45.2853	1.00468			-58	0.237458			-45.2853	0.835344			-58	0.237458		-47.2873	0.0496365
	-45.4855	0.151553	0.0862338		-58	0.237458			-45.1852	0.981228			-58	0.237458			-45.1852	0.816493	0.00327948		-58	0.237458		-47.1872	0.0488554
	-45.3854	0.147985	0.0847719		-58	0.237458			-45.0851	0.958345			-58	0.237458			-45.0851	0.798115	0.00934929		-58	0.237458		-47.0871	0.0480859
	-45.2853	0.144505	0.0833234		-58	0.237458			-44.985	0.936016			-58	0.237458			-44.985	0.780198	0.015053		-58	0.237458		-46.987	0.047328
	-45.1852	0.14111	0.081889		-58	0.237458			-44.8849	0.914228			-58	0.237458			-44.8849	0.762731	0.0204092		-58	0.237458		-46.8869	0.0465814
	-45.0851	0.1378	0.0804695		-58	0.237458			-44.7848	0.89297			-58	0.237458			-44.7848	0.745703	0.0254356		-58	0.237458		-46.7868	0.0458461
	-44.985	0.134571	0.0790657		-58	0.237458			-44.6847	0.87223			-58	0.237458			-44.6847	0.729104	0.030149		-58	0.237458		-46.6867	0.0451218
	-44.8849	0.131422	0.077678		-58	0.237458			-44.5846	0.851998			-58	0.237458			-44.5846	0.712923	0.0345655		-58	0.237458		-46.5866	0.0444084
	-44.7848	0.128352	0.0763071		-58	0.237458			-44.4845	0.832262			-58	0.237458			-44.4845	0.697149	0.0387003		-58	0.237458		-46.4865	0.0437058
	-44.6847	0.125358	0.0749534		-58	0.237458			-44.3844	0.813011			-58	0.237458			-44.3844	0.681773	0.0425681		-58	0.237458		-46.3864	0.0430138
	-44.5846	0.122439	0.0736174		-58	0.237458			-44.2843	0.794235			-58	0.237458			-44.2843	0.666785	0.0461825		-58	0.237458		-46.2863	0.0423322
	-44.4845	0.119593	0.0722993		-58	0.237458			-44.1842	0.775922			-58	0.237458			-44.1842	0.652174	0.0495568		-58	0.237458		-46.1862	0.041661
	-44.3844	0.116818	0.0709996		-58	0.237458			-44.0841	0.758062			-58	0.237458			-44.0841	0.637932	0.0527035		-58	0.237458		-46.0861	0.041
	-44.2843	0.114113	0.0697185		-58	0.237458			-43.984	0.740645			-58	0.237458			-43.984	0.624049	0.0556345		-58	0.237458		-45.986	0.040349
	-44.1842	0.111475	0.0684563		-58	0.237458			-43.8839	0.723661			-58	0.237458			-43.8839	0.610516	0.0583611		-58	0.237458		-45.8859	0.039708
	-44.0841	0.108904	0.067213		-58	0.237458			-43.7838	0.707099			-58	0.237458			-43.7838	0.597325	0.0608941		-58	0.237458		-45.7858	0.0390767
	-43.984	0.106398	0.0659888		-58	0.237458			-43.6837	0.690949			-58	0.237458			-43.6837	0.584466	0.0632438		-58	0.237458		-45.6857	0.038455
	-43.8839	0.103955	0.0647839		-58	0.237458			-43.5836	0.675203			-58	0.237458			-43.5836	0.571932	0.06542		-58	0.237458		-45.5856	0.0378429
	-43.7838	0.101574	0.0635984		-58	0.237458			-43.4835	0.65985			-58	0.237458			-43.4835	0.559713	0.0674318		-58	0.237458		-45.4855	0.0372401
	-43.6837	0.0992529	0.0624321		-58	0.237458			-43.3834	0.644881			-58	0.237458			-43.3834	0.547803	0.0692882		-58	0.237458		-45.3854	0.0366465
	-43.5836	0.0969905	0.0612853		-58	0.237458			-43.2833	0.630287			-58	0.237458			-43.2833	0.536193	0.0709976		-58	0.237458		-45.2853	0.0360621
	-43.4835	0.0947855	0.0601578		-58	0.237458			-43.1832	0.616058	0.00304777		-58	0.237458			-43.1832	0.524875	0.0725678		-58	0.237458		-45.1852	0.0354866
	-43.3834	0.0926363	0.0590497		-58	0.237458			-43.0831	0.602187	0.00760596		-58	0.237458			-43.0831	0.513843	0.0740066		-58	0.237458		-45.0851	0.03492
	-43.2833	0.0905416	0.0579608		-58	0.237458			-42.983	0.588664	0.0118888		-58	0.237458			-42.983	0.503088	0.075321		-58	0.237458		-44.985	0.0343621
	-43.1832	0.0885001	0.0568911		-58	0.237458			-42.8829	0.575482	0.0159102		-58	0.237458			-42.8829	0.492603	0.0765181		-58	0.237458		-44.8849	0.0338128
	-43.0831	0.0865104	0.0558405		-58	0.237458			-42.7828	0.56263	0.0196835		-58	0.237458			-42.7828	0.482382	0.0776042		-58	0.237458		-44.7848	0.0332719
	-42.983	0.0845712	0.0548089		-58	0.237458			-42.6827	0.550103	0.0232215		-58	0.237458			-42.6827	0.472418	0.0785857		-58	0.237458		-44.6847	0.0327395
	-42.8829	0.0826814	0.0537961		-58	0.237458			-42.5826	0.537891	0.0265361		-58	0.237458			-42.5826	0.462705	0.0794683		-58	0.237458		-44.5846	0.0322153
	-42.7828	0.0808395	0.052802		-58	0.237458			-42.4825	0.525986	0.0296389		-58	0.237458			-42.4825	0.453235	0.0802577		-58	0.237458		-44.4845	0.0316992
	-42.6827	0.0790445	0.0518264		-58	0.237458			-42.3824	0.514382	0.0325408		-58	0.237458			-42.3824	0.444002	0.0809592		-58	0.237458		-44.3844	0.0311911
	-42.5826	0.0772952	0.0508692		-58	0.237458			-42.2823	0.50307	0.0352523		-58	0.237458			-42.2823	0.435001	0.0815778		-58	0.237458		-44.2843	0.0306908
	-42.4825	0.0755903	0.0499301		-58	0.237458			-42.1822	0.492044	0.0377831		-58	0.237458			-42.1822	0.426225	0.0821184		-58	0.237458		-44.1842	0.0301984
	-42.3824	0.0739288	0.049009		-58	0.237458			-42.0821	0.481295	0.0401428		-58	0.237458			-42.0821	0.417669	0.0825855		-58	0.237458		-44.0841	0.0297136
	-42.2823	0.0723095	0.0481057		-58	0.237458			-41.982	0.470818	0.0423403		-58	0.237458			-41.982	0.409326	0.0829834		-58	0.237458		-43.984	0.0292364
	-42.1822	0.0707314	0.04722		-58	0.237458			-41.8819	0.460606	0.0443842		-58	0.237458			-41.8819	0.401192	0.0833162		-58	0.237458		-43.8839	0.0287666
	-42.0821	0.0691934	0.0463516		-58	0.237458			-41.7818	0.450651	0.0462825		-58	0.237458			-41.7818	0.39326	0.0835879		-58	0.237458		-43.7838	0.0283041
	-41.982	0.0676946	0.0455003		-58	0.237458			-41.6817	0.440947	0.048043		-58	0.237458			-41.6817	0.385526	0.0838021		-58	0.237458		-43.6837	0.0278489
	-41.8819	0.0662338	0.0446659		-58	0.237458			-41.5816	0.431488	0.0496729		-58	0.237458			-41.5816	0.377985	0.0839624		-58	0.237458		-43.5836	0.0274007
	-41.7818	0.0648101	0.0438482		-58	0.237458			-41.4815	0.422267	0.0511794		-58	0.237458			-41.4815	0.370631	0.0840721		-58	0.237458		-43.4835	0.0269596
	-41.6817	0.0634226	0.0430469		-58	0.237458			-41.3814	0.41328	0.0525691		-58	0.237458			-41.3814	0.36346	0.0841343		-58	0.237458		-43.3834	0.0265254
	-41.5816	0.0620704	0.0422618		-58	0.237458			-41.2813	0.404518	0.0538482		-58	0.237458			-41.2813	0.356467	0.0841521		-58	0.237458		-43.2833	0.026098
	-41.4815	0.0607524	0.0414926		-58	0.237458			-41.1812	0.395978	0.0550227		-58	0.237458			-41.1812	0.349646	0.0841283		-58	0.237458		-43.1832	0.0256773
	-41.3814	0.0594678	0.0407391		-58	0.237458			-41.0811	0.387652	0.0560984		-58	0.237458			-41.0811	0.342995	0.0840656		-58	0.237458		-43.0831	0.0252632
	-41.2813	0.0582158	0.040001		-58	0.237458			-40.981	0.379536	0.0570807		-58	0.237458			-40.981	0.336508	0.0839665		-58	0.237458		-42.983	0.0248556
	-41.1812	0.0569956	0.0392782		-58	0.237458			-40.8809	0.371625	0.0579748		-58	0.237458			-40.8809	0.330181	0.0838336		-58	0.237458		-42.8829	0.0244544
	-41.0811	0.0558062	0.0385702		-58	0.237458			-40.7808	0.363912	0.0587856		-58	0.237458			-40.7808	0.32401	0.0836691		-58	0.237458		-42.7828	0.0240596
	-40.981	0.0546469	0.037877		-58	0.237458			-40.6807	0.356394	0.0595176		-58	0.237458			-40.6807	0.317991	0.0834752		-58	0.237458		-42.6827	0.0236709
	-40.8809	0.0535169	0.0371982		-58	0.237458			-40.5806	0.349064	0.0601755		-58	0.237458			-40.5806	0.31212	0.0832539		-58	0.237458		-42.5826	0.0232884
	-40.7808	0.0524154	0.0365336		-58	0.237458			-40.4805	0.341918	0.0607633		-58	0.237458			-40.4805	0.306392	0.0830072		-58	0.237458		-42.4825	0.0229119
	-40.6807	0.0513417	0.0358829		-58	0.237458			-40.3804	0.334951	0.061285		-58	0.237458			-40.3804	0.300806	0.082737		-58	0.237458		-42.3824	0.0225414
	-40.5806	0.0502951	0.0352459		-58	0.237458			-40.2803	0.328159	0.0617446		-58	0.237458			-40.2803	0.295355	0.082445		-58	0.237458		-42.2823	0.0221767
	-40.4805	0.0492749	0.0346224		-58	0.237458			-40.1802	0.321537	0.0621455		-58	0.237458			-40.1802	0.290039	0.0821329		-58	0.237458		-42.1822	0.0218178
	-40.3804	0.0482803	0.034012		-58	0.237458			-40.0801	0.315081	0.0624912		-58	0.237458			-40.0801	0.284851	0.0818022		-58	0.237458		-42.0821	0.0214646
	-40.2803	0.0473107	0.0334147		-58	0.237458			-39.98	0.308786	0.0627849		-58	0.237458			-39.98	0.279791	0.0814545		-58	0.237458		-41.982	0.0211169
	-40.1802	0.0463655	0.03283		-58	0.237458			-39.8799	0.302648	0.0630298		-58	0.237458			-39.8799	0.274853	0.0810911		-58	0.237458		-41.8819	0.0207748
	-40.0801	0.045444	0.0322577		-58	0.237458			-39.7798	0.296664	0.0632288		-58	0.237458			-39.7798	0.270035	0.0807135		-58	0.237458		-41.7818	0.0204381
	-39.98	0.0445455	0.0316977		-58	0.237458			-39.6797	0.290828	0.0633847		-58	0.237458			-39.6797	0.265334	0.0803227		-58	0.237458		-41.6817	0.0201068
	-39.8799	0.0436696	0.0311497		-58	0.237458			-39.5796	0.285138	0.0635		-58	0.237458			-39.5796	0.260747	0.0799201		-58	0.237458		-41.5816	0.0197807
	-39.7798	0.0428155	0.0306135		-58	0.237458			-39.4795	0.279589	0.0635774		-58	0.237458			-39.4795	0.25627	0.0795067		-58	0.237458		-41.4815	0.0194598
	-39.6797	0.0419828	0.0300888		-58	0.237458			-39.3794	0.274178	0.0636192		-58	0.237458			-39.3794	0.251902	0.0790836		-58	0.237458		-41.3814	0.019144
	-39.5796	0.0411708	0.0295753		-58	0.237458			-39.2793	0.268902	0.0636276		-58	0.237458			-39.2793	0.247639	0.0786519		-58	0.237458		-41.2813	0.0188332
	-39.4795	0.0403791	0.029073		-58	0.237458			-39.1792	0.263756	0.0636049		-58	0.237458			-39.1792	0.243478	0.0782124		-58	0.237458		-41.1812	0.0185274
	-39.3794	0.039607	0.0285815		-58	0.237458			-39.0791	0.258737	0.063553		-58	0.237458			-39.0791	0.239418	0.077766		-58	0.237458		-41.0811	0.0182265
	-39.2793	0.0388541	0.0281006		-58	0.237458			-38.979	0.253843	0.0634738		-58	0.237458			-38.979	0.235454	0.0773137		-58	0.237458		-40.981	0.0179303
	-39.1792	0.0381199	0.0276301		-58	0.237458			-38.8789	0.249069	0.0633692		-58	0.237458			-38.8789	0.231586	0.0768561		-58	0.237458		-40.8809	0.0176389
	-39.0791	0.0374039	0.0271699		-58	0.237458			-38.7788	0.244413	0.0632409		-58	0.237458			-38.7788	0.227809	0.076394		-58	0.237458		-40.7808	0.0173521
	-38.979	0.0367056	0.0267196		-58	0.237458			-38.6787	0.239871	0.0630906		-58	0.237458			-38.6787	0.224123	0.0759282		-58	0.237458		-40.6807	0.0170699
	-38.8789	0.0360245	0.0262791		-58	0.237458			-38.5786	0.235442	0.0629198		-58	0.237458			-38.5786	0.220525	0.0754593		-58	0.237458		-40.5806	0.0167922
	-38.7788	0.0353602	0.0258482		-58	0.237458			-38.4785	0.231121	0.06273		-58	0.237458			-38.4785	0.217012	0.0749879		-58	0.237458		-40.4805	0.016519
	-38.6787	0.0347123	0.0254266		-58	0.237458			-38.3784	0.226905	0.0625225		-58	0.237458			-38.3784	0.213582	0.0745145		-58	0.237458		-40.3804	0.0162501
	-38.5786	0.0340803	0.0250143		-58	0.237458			-38.2783	0.222793	0.0622988		-58	0.237458			-38.2783	0.210234	0.0740398		-58	0.237458		-40.2803	0.0159856
	-38.4785	0.0334638	0.0246109		-58	0.237458			-38.1782	0.218782	0.06206		-58	0.237458			-38.1782	0.206965	0.0735643		-58	0.237458		-40.1802	0.0157253
	-38.3784	0.0328624	0.0242163		-58	0.237458			-38.0781	0.214868	0.0618073		-58	0.237458			-38.0781	0.203773	0.0730885		-58	0.237458		-40.0801	0.0154691
	-38.2783	0.0322757	0.0238303		-58	0.237458			-37.978	0.21105	0.0615418		-58	0.237458			-37.978	0.200656	0.0726127		-58	0.237458		-39.98	0.0152171
	-38.1782	0.0317034	0.0234528		-58	0.237458			-37.8779	0.207325	0.0612647		-58	0.237458			-37.8779	0.197612	0.0721374		-58	0.237458		-39.8799	0.0149691
	-38.0781	0.031145	0.0230835		-58	0.237458			-37.7778	0.20369	0.0609768		-58	0.237458			-37.7778	0.19464	0.0716631		-58	0.237458		-39.7798	0.0147251
	-37.978	0.0306002	0.0227222		-58	0.237458			-37.6777	0.200143	0.0606792		-58	0.237458			-37.6777	0.191737	0.0711901		-58	0.237458		-39.6797	0.014485
	-37.8779	0.0300687	0.0223688		-58	0.237458			-37.5776	0.196682	0.0603728		-58	0.237458			-37.5776	0.188903	0.0707187		-58	0.237458		-39.5796	0.0142487
	-37.7778	0.02955	0.0220232		-58	0.237458			-37.4775	0.193305	0.0600583		-58	0.237458			-37.4775	0.186134	0.0702493		-58	0.237458		-39.4795	0.0140163
	-37.6777	0.0290439	0.0216851		-58	0.237458			-37.3774	0.190009	0.0597366		-58	0.237458			-37.3774	0.18343	0.0697821		-58	0.237458		-39.3794	0.0137876
	-37.5776	0.0285501	0.0213544		-58	0.237458			-37.2773	0.186793	0.0594084		-58	0.237458			-37.2773	0.180789	0.0693175		-58	0.237458		-39.2793	0.0135626
	-37.4775	0.0280682	0.0210309		-58	0.237458			-37.1772	0.183654	0.0590745		-58	0.237458			-37.1772	0.17821	0.0688557		-58	0.237458		-39.1792	0.0133412
	-37.3774	0.0275979	0.0207145		-58	0.237458			-37.0771	0.18059	0.0587354		-58	0.237458			-37.0771	0.17569	0.068397		-58	0.237458		-39.0791	0.0131233
	-37.2773	0.0271389	0.0204051		-58	0.237458			-36.977	0.1776	0.058392		-58	0.237458			-36.977	0.173228	0.0679416		-58	0.237458		-38.979	0.012909
	-37.1772	0.0266909	0.0201023		-58	0.237458			-36.8769	0.174682	0.0580446		-58	0.237458			-36.8769	0.170824	0.0674896		-58	0.237458		-38.8789	0.0126981
	-37.0771	0.0262537	0.0198062		-58	0.237458			-36.7768	0.171833	0.057694		-58	0.237458			-36.7768	0.168475	0.0670414		-58	0.237458		-38.7788	0.0124907
	-36.977	0.0258269	0.0195166		-58	0.237458			-36.6767	0.169052	0.0573405		-58	0.237458			-36.6767	0.16618	0.066597		-58	0.237458		-38.6787	0.0122866
	-36.8769	0.0254103	0.0192332		-58	0.237458			-36.5766	0.166337	0.0569848		-58	0.237458			-36.5766	0.163938	0.0661566		-58	0.237458		-38.5786	0.0120857
	-36.7768	0.0250037	0.0189561		-58	0.237458			-36.4765	0.163687	0.0566273		-58	0.237458			-36.4765	0.161747	0.0657205		-58	0.237458		-38.4785	0.0118882
	-36.6767	0.0246067	0.018685		-58	0.237458			-36.3764	0.161099	0.0562684		-58	0.237458			-36.3764	0.159606	0.0652886		-58	0.237458		-38.3784	0.0116938
	-36.5766	0.0242192	0.0184199		-58	0.237458			-36.2763	0.158573	0.0559086		-58	0.237458			-36.2763	0.157515	0.0648612		-58	0.237458		-38.2783	0.0115025
	-36.4765	0.0238408	0.0181605		-58	0.237458			-36.1762	0.156107	0.0555481		-58	0.237458			-36.1762	0.155471	0.0644384		-58	0.237458		-38.1782	0.0113144
	-36.3764	0.0234715	0.0179068		-58	0.237458			-36.0761	0.153699	0.0551875		-58	0.237458			-36.0761	0.153474	0.0640202		-58	0.237458		-38.0781	0.0111292
	-36.2763	0.0231108	0.0176586		-58	0.237458			-35.976	0.151347	0.054827		-58	0.237458			-35.976	0.151522	0.0636069		-58	0.237458		-37.978	0.0109471
	-36.1762	0.0227587	0.0174158		-58	0.237458			-35.8759	0.149051	0.0544669		-58	0.237458			-35.8759	0.149615	0.0631983		-58	0.237458		-37.8779	0.010768
	-36.0761	0.0224148	0.0171783		-58	0.237458			-35.7758	0.146809	0.0541076		-58	0.237458			-35.7758	0.147751	0.0627947		-58	0.237458		-37.7778	0.0105917
	-35.976	0.022079	0.016946		-58	0.237458			-35.6757	0.144619	0.0537493		-58	0.237458			-35.6757	0.145929	0.0623961		-58	0.237458		-37.6777	0.0104183
	-35.8759	0.0217511	0.0167187		-58	0.237458			-35.5756	0.142481	0.0533923		-58	0.237458			-35.5756	0.144149	0.0620026		-58	0.237458		-37.5776	0.0102477
	-35.7758	0.0214309	0.0164964		-58	0.237458			-35.4755	0.140392	0.0530368		-58	0.237458			-35.4755	0.142409	0.0616142		-58	0.237458		-37.4775	0.0100798
	-35.6757	0.0211182	0.0162789		-58	0.237458			-35.3754	0.138353	0.0526831		-58	0.237458			-35.3754	0.140708	0.0612309		-58	0.237458		-37.3774	0.00991472
	-35.5756	0.0208127	0.0160661		-58	0.237458			-35.2753	0.13636	0.0523313		-58	0.237458			-35.2753	0.139045	0.0608529		-58	0.237458		-37.2773	0.00975228
	-35.4755	0.0205144	0.015858		-58	0.237458			-35.1752	0.134414	0.0519817		-58	0.237458			-35.1752	0.13742	0.06048		-58	0.237458		-37.1772	0.00959248
	-35.3754	0.0202231	0.0156544		-58	0.237458			-35.0751	0.132513	0.0516345		-58	0.237458			-35.0751	0.135832	0.0601125		-58	0.237458		-37.0771	0.00943527
	-35.2753	0.0199384	0.0154552		-58	0.237458			-34.975	0.130656	0.0512897		-58	0.237458			-34.975	0.134279	0.0597502		-58	0.237458		-36.977	0.00928061
	-35.1752	0.0196604	0.0152603		-58	0.237458			-34.8749	0.128842	0.0509477		-58	0.237458			-34.8749	0.132761	0.0593932		-58	0.237458		-36.8769	0.00912847
	-35.0751	0.0193888	0.0150697		-58	0.237458			-34.7748	0.12707	0.0506084		-58	0.237458			-34.7748	0.131277	0.0590416		-58	0.237458		-36.7768	0.00897879
	-34.975	0.0191235	0.0148832		-58	0.237458			-34.6747	0.125339	0.0502721		-58	0.237458			-34.6747	0.129827	0.0586952		-58	0.237458		-36.6767	0.00883155
	-34.8749	0.0188643	0.0147007		-58	0.237458			-34.5746	0.123647	0.0499389		-58	0.237458			-34.5746	0.128408	0.0583542		-58	0.237458		-36.5766	0.0086867
	-34.7748	0.0186111	0.0145222		-58	0.237458			-34.4745	0.121995	0.0496089		-58	0.237458			-34.4745	0.127022	0.0580185		-58	0.237458		-36.4765	0.00854421
	-34.6747	0.0183637	0.0143475		-58	0.237458			-34.3744	0.12038	0.0492821		-58	0.237458			-34.3744	0.125666	0.0576881		-58	0.237458		-36.3764	0.00840403
	-34.5746	0.0181219	0.0141766		-58	0.237458			-34.2743	0.118802	0.0489588		-58	0.237458			-34.2743	0.124341	0.0573631		-58	0.237458		-36.2763	0.00826614
	-34.4745	0.0178857	0.0140095		-58	0.237458			-34.1742	0.11726	0.0486389		-58	0.237458			-34.1742	0.123045	0.0570433		-58	0.237458		-36.1762	0.00813049
	-34.3744	0.0176549	0.0138459		-58	0.237458			-34.0741	0.115754	0.0483226		-58	0.237458			-34.0741	0.121778	0.0567289		-58	0.237458		-36.0761	0.00799705
	-34.2743	0.0174294	0.0136859		-58	0.237458			-33.974	0.114281	0.0480099		-58	0.237458			-33.974	0.12054	0.0564197		-58	0.237458		-35.976	0.00786577
	-34.1742	0.017209	0.0135293		-58	0.237458			-33.8739	0.112843	0.0477009		-58	0.237458			-33.8739	0.119328	0.0561158		-58	0.237458		-35.8759	0.00773664
	-34.0741	0.0169936	0.0133761		-58	0.237458			-33.7738	0.111437	0.0473956		-58	0.237458			-33.7738	0.118144	0.0558171		-58	0.237458		-35.7758	0.00760961
	-33.974	0.0167832	0.0132262		-58	0.237458			-33.6737	0.110062	0.0470941		-58	0.237458			-33.6737	0.116986	0.0555236		-58	0.237458		-35.6757	0.00748466
	-33.8739	0.0165775	0.0130796		-58	0.237458			-33.5736	0.108719	0.0467965		-58	0.237458			-33.5736	0.115854	0.0552353		-58	0.237458		-35.5756	0.00736173
	-33.7738	0.0163764	0.0129361		-58	0.237458			-33.4735	0.107407	0.0465027		-58	0.237458			-33.4735	0.114747	0.0549521		-58	0.237458		-35.4755	0.00724082
	-33.6737	0.0161799	0.0127957		-58	0.237458			-33.3734	0.106124	0.0462129		-58	0.237458			-33.3734	0.113665	0.0546741		-58	0.237458		-35.3754	0.00712187
	-33.5736	0.0159879	0.0126584		-58	0.237458			-33.2733	0.104869	0.045927		-58	0.237458			-33.2733	0.112606	0.0544012		-58	0.237458		-35.2753	0.00700487
	-33.4735	0.0158002	0.012524		-58	0.237458			-33.1732	0.103644	0.0456451		-58	0.237458			-33.1732	0.111571	0.0541333		-58	0.237458		-35.1752	0.00688977
	-33.3734	0.0156167	0.0123925		-58	0.237458			-33.0731	0.102445	0.0453671		-58	0.237458			-33.0731	0.110559	0.0538705		-58	0.237458		-35.0751	0.00677655
	-33.2733	0.0154373	0.0122638		-58	0.237458			-32.973	0.101274	0.0450932		-58	0.237458			-32.973	0.109569	0.0536127		-58	0.237458		-34.975	0.00666518
	-33.1732	0.015262	0.0121379		-58	0.237458			-32.8729	0.100129	0.0448233		-58	0.237458			-32.8729	0.108602	0.0533598		-58	0.237458		-34.8749	0.00655563
	-33.0731	0.0150906	0.0120148		-58	0.237458			-32.7728	0.0990096	0.0445574		-58	0.237458			-32.7728	0.107655	0.0531119		-58	0.237458		-34.7748	0.00644786
	-32.973	0.0149231	0.0118942		-58	0.237458			-32.6727	0.0979152	0.0442955		-58	0.237458			-32.6727	0.10673	0.0528689		-58	0.237458		-34.6747	0.00634186
	-32.8729	0.0147593	0.0117763		-58	0.237458			-32.5726	0.0968454	0.0440377		-58	0.237458			-32.5726	0.105826	0.0526306		-58	0.237458		-34.5746	0.00623759
	-32.7728	0.0145992	0.011661		-58	0.237458			-32.4725	0.0957995	0.0437839		-58	0.237458			-32.4725	0.104941	0.0523972		-58	0.237458		-34.4745	0.00613502
	-32.6727	0.0144427	0.0115481		-58	0.237458			-32.3724	0.094777	0.0435342		-58	0.237458			-32.3724	0.104076	0.0521686		-58	0.237458		-34.3744	0.00603413
	-32.5726	0.0142896	0.0114376		-58	0.237458			-32.2723	0.0937772	0.0432884		-58	0.237458			-32.2723	0.10323	0.0519447		-58	0.237458		-34.2743	0.00593489
	-32.4725	0.01414	0.0113296		-58	0.237458			-32.1722	0.0927998	0.0430467		-58	0.237458			-32.1722	0.102403	0.0517255		-58	0.237458		-34.1742	0.00583727
	-32.3724	0.0139937	0.0112238		-58	0.237458			-32.0721	0.0918441	0.042809		-58	0.237458			-32.0721	0.101595	0.0515109		-58	0.237458		-34.0741	0.00574125
	-32.2723	0.0138507	0.0111204		-58	0.237458			-31.972	0.0909097	0.0425753		-58	0.237458			-31.972	0.100804	0.051301		-58	0.237458		-33.974	0.0056468
	-32.1722	0.0137109	0.0110192		-58	0.237458			-31.8719	0.089996	0.0423455		-58	0.237458			-31.8719	0.100031	0.0510955		-58	0.237458		-33.8739	0.00555389
	-32.0721	0.0135741	0.0109202		-58	0.237458			-31.7718	0.0891027	0.0421197		-58	0.237458			-31.7718	0.0992756	0.0508946		-58	0.237458		-33.7738	0.0054625
	-31.972	0.0134404	0.0108233		-58	0.237458			-31.6717	0.0882293	0.0418979		-58	0.237458			-31.6717	0.0985368	0.0506982		-58	0.237458		-33.6737	0.00537261
	-31.8719	0.0133097	0.0107285		-58	0.237458			-31.5716	0.0873752	0.04168		-58	0.237458			-31.5716	0.0978146	0.0505062		-58	0.237458		-33.5736	0.00528419
	-31.7718	0.0131819	0.0106358		-58	0.237458			-31.4715	0.0865401	0.0414659		-58	0.237458			-31.4715	0.0971085	0.0503186		-58	0.237458		-33.4735	0.00519722
	-31.6717	0.013057	0.0105451		-58	0.237458			-31.3714	0.0857235	0.0412558		-58	0.237458			-31.3714	0.0964183	0.0501354		-58	0.237458		-33.3734	0.00511167
	-31.5716	0.0129348	0.0104563		-58	0.237458			-31.2713	0.084925	0.0410495		-58	0.237458			-31.2713	0.0957436	0.0499564		-58	0.237458		-33.2733	0.00502752
	-31.4715	0.0128153	0.0103695		-58	0.237458			-31.1712	0.0841443	0.0408471		-58	0.237458			-31.1712	0.0950841	0.0497817		-58	0.237458		-33.1732	0.00494475
	-31.3714	0.0126984	0.0102846		-58	0.237458			-31.0711	0.0833808	0.0406484		-58	0.237458			-31.0711	0.0944394	0.0496112		-58	0.237458		-33.0731	0.00486334
	-31.2713	0.0125842	0.0102015		-58	0.237458			-30.971	0.0826343	0.0404535		-58	0.237458			-30.971	0.0938093	0.0494449		-58	0.237458		-32.973	0.00478326
	-31.1712	0.0124725	0.0101202		-58	0.237458			-30.8709	0.0819044	0.0402624		-58	0.237458			-30.8709	0.0931935	0.0492828		-58	0.237458		-32.8729	0.0047045
	-31.0711	0.0123633	0.0100408		-58	0.237458			-30.7708	0.0811906	0.040075		-58	0.237458			-30.7708	0.0925917	0.0491247		-58	0.237458		-32.7728	0.00462702
	-30.971	0.0122565	0.00996301		-58	0.237458			-30.6707	0.0804927	0.0398913		-58	0.237458			-30.6707	0.0920036	0.0489706		-58	0.237458		-32.6727	0.00455081
	-30.8709	0.0121521	0.00988696		-58	0.237458			-30.5706	0.0798103	0.0397113		-58	0.237458			-30.5706	0.0914289	0.0488206		-58	0.237458		-32.5726	0.00447586
	-30.7708	0.01205	0.00981258		-58	0.237458			-30.4705	0.079143	0.0395349		-58	0.237458			-30.4705	0.0908674	0.0486745		-58	0.237458		-32.4725	0.00440213
	-30.6707	0.0119501	0.00973984		-58	0.237458			-30.3704	0.0784905	0.0393621		-58	0.237458			-30.3704	0.0903187	0.0485324		-58	0.237458		-32.3724	0.00432961
	-30.5706	0.0118525	0.0096687		-58	0.237458			-30.2703	0.0778525	0.0391929		-58	0.237458			-30.2703	0.0897827	0.0483941		-58	0.237458		-32.2723	0.00425829
	-30.4705	0.011757	0.00959913		-58	0.237458			-30.1702	0.0772287	0.0390272		-58	0.237458			-30.1702	0.0892591	0.0482596		-58	0.237458		-32.1722	0.00418813
	-30.3704	0.0116637	0.0095311		-58	0.237458			-30.0701	0.0766188	0.038865		-58	0.237458			-30.0701	0.0887476	0.048129		-58	0.237458		-32.0721	0.00411912
	-30.2703	0.0115725	0.00946457		-58	0.237458			-29.97	0.0760225	0.0387063		-58	0.237458			-29.97	0.088248	0.0480021		-58	0.237458		-31.972	0.00405125
	-30.1702	0.0114833	0.00939953		-58	0.237458			-29.8699	0.0754395	0.0385511		-58	0.237458			-29.8699	0.08776	0.0478789		-58	0.237458		-31.8719	0.00398449
	-30.0701	0.0113961	0.00933593		-58	0.237458			-29.7698	0.0748694	0.0383993		-58	0.237458			-29.7698	0.0872835	0.0477594		-58	0.237458		-31.7718	0.00391882
	-29.97	0.0113108	0.00927375		-58	0.237458			-29.6697	0.0743122	0.0382508		-58	0.237458			-29.6697	0.0868183	0.0476436		-58	0.237458		-31.6717	0.00385423
	-29.8699	0.0112274	0.00921297		-58	0.237458			-29.5696	0.0737674	0.0381057		-58	0.237458			-29.5696	0.086364	0.0475313		-58	0.237458		-31.5716	0.00379071
	-29.7698	0.0111459	0.00915355		-58	0.237458			-29.4695	0.0732347	0.0379639		-58	0.237458			-29.4695	0.0859205	0.0474226		-58	0.237458		-31.4715	0.00372822
	-29.6697	0.0110663	0.00909547		-58	0.237458			-29.3694	0.0727141	0.0378254		-58	0.237458			-29.3694	0.0854876	0.0473174		-58	0.237458		-31.3714	0.00366677
	-29.5696	0.0109884	0.0090387		-58	0.237458			-29.2693	0.0722051	0.0376902		-58	0.237458			-29.2693	0.0850651	0.0472157		-58	0.237458		-31.2713	0.00360632
	-29.4695	0.0109123	0.00898323		-58	0.237458			-29.1692	0.0717076	0.0375582		-58	0.237458			-29.1692	0.0846527	0.0471174		-58	0.237458		-31.1712	0.00354686
	-29.3694	0.0108378	0.00892901		-58	0.237458			-29.0691	0.0712213	0.0374293		-58	0.237458			-29.0691	0.0842504	0.0470226		-58	0.237458		-31.0711	0.00348839
	-29.2693	0.0107651	0.00887603		-58	0.237458			-28.969	0.0707461	0.0373036		-58	0.237458			-28.969	0.0838578	0.0469311		-58	0.237458		-30.971	0.00343087
	-29.1692	0.010694	0.00882426		-58	0.237458			-28.8689	0.0702815	0.037181		-58	0.237458			-28.8689	0.0834749	0.046843		-58	0.237458		-30.8709	0.0033743
	-29.0691	0.0106246	0.00877369		-58	0.237458			-28.7688	0.0698276	0.0370616		-58	0.237458			-28.7688	0.0831015	0.0467581		-58	0.237458		-30.7708	0.00331865
	-28.969	0.0105567	0.00872429		-58	0.237458			-28.6687	0.0693839	0.0369451		-58	0.237458			-28.6687	0.0827373	0.0466765		-58	0.237458		-30.6707	0.00326393
	-28.8689	0.0104903	0.00867603		-58	0.237458			-28.5686	0.0689504	0.0368317		-58	0.237458			-28.5686	0.0823822	0.0465982		-58	0.237458		-30.5706	0.0032101
	-28.7688	0.0104255	0.0086289		-58	0.237458			-28.4685	0.0685268	0.0367213		-58	0.237458			-28.4685	0.082036	0.046523		-58	0.237458		-30.4705	0.00315716
	-28.6687	0.0103622	0.00858287		-58	0.237458			-28.3684	0.068113	0.0366139		-58	0.237458			-28.3684	0.0816986	0.046451		-58	0.237458		-30.3704	0.00310508
	-28.5686	0.0103003	0.00853793		-58	0.237458			-28.2683	0.0677086	0.0365094		-58	0.237458			-28.2683	0.0813699	0.0463821		-58	0.237458		-30.2703	0.00305387
	-28.4685	0.0102399	0.00849405		-58	0.237458			-28.1682	0.0673136	0.0364077		-58	0.237458			-28.1682	0.0810495	0.0463163		-58	0.237458		-30.1702	0.00300349
	-28.3684	0.0101808	0.00845122		-58	0.237458			-28.0681	0.0669278	0.036309		-58	0.237458			-28.0681	0.0807375	0.0462536		-58	0.237458		-30.0701	0.00295395
	-28.2683	0.0101231	0.00840941		-58	0.237458			-27.968	0.0665509	0.0362131		-58	0.237458			-27.968	0.0804337	0.0461939		-58	0.237458		-29.97	0.00290522
	-28.1682	0.0100668	0.00836861		-58	0.237458			-27.8679	0.0661828	0.03612		-58	0.237458			-27.8679	0.0801379	0.0461372		-58	0.237458		-29.8699	0.00285729
	-28.0681	0.0100118	0.00832879		-58	0.237458			-27.7678	0.0658234	0.0360296		-58	0.237458			-27.7678	0.0798499	0.0460834		-58	0.237458		-29.7698	0.00281015
	-27.968	0.00995805	0.00828995		-58	0.237458			-27.6677	0.0654724	0.035942		-58	0.237458			-27.6677	0.0795697	0.0460326		-58	0.237458		-29.6697	0.00276378
	-27.8679	0.0099056	0.00825206		-58	0.237458			-27.5676	0.0651297	0.0358572		-58	0.237458			-27.5676	0.0792971	0.0459847		-58	0.237458		-29.5696	0.00271818
	-27.7678	0.00985439	0.0082151		-58	0.237458			-27.4675	0.0647952	0.035775		-58	0.237458			-27.4675	0.079032	0.0459397		-58	0.237458		-29.4695	0.00267333
	-27.6677	0.0098044	0.00817906		-58	0.237458			-27.3674	0.0644686	0.0356955		-58	0.237458			-27.3674	0.0787742	0.0458975		-58	0.237458		-29.3694	0.00262921
	-27.5676	0.0097556	0.00814393		-58	0.237458			-27.2673	0.0641499	0.0356186		-58	0.237458			-27.2673	0.0785236	0.0458581		-58	0.237458		-29.2693	0.00258582
	-27.4675	0.00970798	0.00810968		-58	0.237458			-27.1672	0.0638388	0.0355443		-58	0.237458			-27.1672	0.0782801	0.0458215		-58	0.237458		-29.1692	0.00254315
	-27.3674	0.00966151	0.0080763		-58	0.237458			-27.0671	0.0635353	0.0354726		-58	0.237458			-27.0671	0.0780436	0.0457877		-58	0.237458		-29.0691	0.00250118
	-27.2673	0.00961617	0.00804378		-58	0.237458			-26.967	0.0632392	0.0354034		-58	0.237458			-26.967	0.077814	0.0457566		-58	0.237458		-28.969	0.0024599
	-27.1672	0.00957194	0.0080121		-58	0.237458			-26.8669	0.0629504	0.0353367		-58	0.237458			-26.8669	0.0775911	0.0457282		-58	0.237458		-28.8689	0.0024193
	-27.0671	0.00952879	0.00798125		-58	0.237458			-26.7668	0.0626686	0.0352726		-58	0.237458			-26.7668	0.0773748	0.0457024		-58	0.237458		-28.7688	0.00237937
	-26.967	0.00948672	0.00795121		-58	0.237458			-26.6667	0.0623939	0.0352109		-58	0.237458			-26.6667	0.0771651	0.0456793		-58	0.237458		-28.6687	0.00234009
	-26.8669	0.00944569	0.00792197		-58	0.237458			-26.5666	0.062126	0.0351516		-58	0.237458			-26.5666	0.0769618	0.0456588		-58	0.237458		-28.5686	0.00230147
	-26.7668	0.0094057	0.00789351		-58	0.237458			-26.4665	0.0618649	0.0350947		-58	0.237458			-26.4665	0.0767648	0.045641		-58	0.237458		-28.4685	0.00226347
	-26.6667	0.00936671	0.00786582		-58	0.237458			-26.3664	0.0616104	0.0350403		-58	0.237458			-26.3664	0.076574	0.0456256		-58	0.237458		-28.3684	0.00222611
	-26.5666	0.00932872	0.0078389		-58	0.237458			-26.2663	0.0613624	0.0349882		-58	0.237458			-26.2663	0.0763893	0.0456129		-58	0.237458		-28.2683	0.00218936
	-26.4665	0.0092917	0.00781271		-58	0.237458			-26.1662	0.0611207	0.0349384		-58	0.237458			-26.1662	0.0762106	0.0456026		-58	0.237458		-28.1682	0.00215321
	-26.3664	0.00925563	0.00778726		-58	0.237458			-26.0661	0.0608854	0.0348909		-58	0.237458			-26.0661	0.0760378	0.0455948		-58	0.237458		-28.0681	0.00211766
	-26.2663	0.00922051	0.00776254		-58	0.237458			-25.966	0.0606562	0.0348458		-58	0.237458			-25.966	0.0758709	0.0455895		-58	0.237458		-27.968	0.0020827
	-26.1662	0.00918631	0.00773852		-58	0.237458			-25.8659	0.060433	0.0348029		-58	0.237458			-25.8659	0.0757096	0.0455867		-58	0.237458		-27.8679	0.00204831
	-26.0661	0.00915302	0.0077152		-58	0.237458			-25.7658	0.0602158	0.0347622		-58	0.237458			-25.7658	0.0755541	0.0455863		-58	0.237458		-27.7678	0.00201449
	-25.966	0.00912061	0.00769256		-58	0.237458			-25.6657	0.0600044	0.0347237		-58	0.237458			-25.6657	0.075404	0.0455882		-58	0.237458		-27.6677	0.00198123
	-25.8659	0.00908909	0.0076706		-58	0.237458			-25.5656	0.0597987	0.0346874		-58	0.237458			-25.5656	0.0752595	0.0455926		-58	0.237458		-27.5676	0.00194851
	-25.7658	0.00905842	0.00764931		-58	0.237458			-25.4655	0.0595987	0.0346533		-58	0.237458			-25.4655	0.0751203	0.0455993		-58	0.237458		-27.4675	0.00191634
	-25.6657	0.0090286	0.00762867		-58	0.237458			-25.3654	0.0594042	0.0346214		-58	0.237458			-25.3654	0.0749865	0.0456083		-58	0.237458		-27.3674	0.00188469
	-25.5656	0.00899961	0.00760867		-58	0.237458			-25.2653	0.0592152	0.0345915		-58	0.237458			-25.2653	0.0748578	0.0456196		-58	0.237458		-27.2673	0.00185357
	-25.4655	0.00897143	0.00758931		-58	0.237458			-25.1652	0.0590315	0.0345638		-58	0.237458			-25.1652	0.0747343	0.0456333		-58	0.237458		-27.1672	0.00182295
	-25.3654	0.00894406	0.00757056		-58	0.237458			-25.0651	0.0588531	0.0345382		-58	0.237458			-25.0651	0.0746159	0.0456492		-58	0.237458		-27.0671	0.00179285
	-25.2653	0.00891748	0.00755244		-58	0.237458			-24.965	0.0586799	0.0345146		-58	0.237458			-24.965	0.0745024	0.0456673		-58	0.237458		-26.967	0.00176324
	-25.1652	0.00889168	0.00753491		-58	0.237458			-24.8649	0.0585117	0.034493		-58	0.237458			-24.8649	0.0743939	0.0456877		-58	0.237458		-26.8669	0.00173412
	-25.0651	0.00886663	0.00751798		-58	0.237458			-24.7648	0.0583485	0.0344735		-58	0.237458			-24.7648	0.0742902	0.0457102		-58	0.237458		-26.7668	0.00170547
	-24.965	0.00884234	0.00750164		-58	0.237458			-24.6647	0.0581903	0.0344559		-58	0.237458			-24.6647	0.0741913	0.045735		-58	0.237458		-26.6667	0.0016773
	-24.8649	0.00881879	0.00748587		-58	0.237458			-24.5646	0.0580369	0.0344404		-58	0.237458			-24.5646	0.0740971	0.0457619		-58	0.237458		-26.5666	0.0016496
	-24.7648	0.00879596	0.00747067		-58	0.237458			-24.4645	0.0578883	0.0344268		-58	0.237458			-24.4645	0.0740076	0.045791		-58	0.237458		-26.4665	0.00162235
	-24.6647	0.00877385	0.00745603		-58	0.237458			-24.3644	0.0577443	0.0344151		-58	0.237458			-24.3644	0.0739226	0.0458222		-58	0.237458		-26.3664	0.00159555
	-24.5646	0.00875244	0.00744194		-58	0.237458			-24.2643	0.057605	0.0344053		-58	0.237458			-24.2643	0.0738421	0.0458555		-58	0.237458		-26.2663	0.00156919
	-24.4645	0.00873172	0.00742839		-58	0.237458			-24.1642	0.0574702	0.0343975		-58	0.237458			-24.1642	0.0737661	0.0458909		-58	0.237458		-26.1662	0.00154327
	-24.3644	0.00871168	0.00741538		-58	0.237458			-24.0641	0.0573398	0.0343915		-58	0.237458			-24.0641	0.0736945	0.0459284		-58	0.237458		-26.0661	0.00151778
	-24.2643	0.00869231	0.0074029		-58	0.237458			-23.964	0.0572138	0.0343874		-58	0.237458			-23.964	0.0736272	0.045968		-58	0.237458		-25.966	0.0014927
	-24.1642	0.0086736	0.00739093		-58	0.237458			-23.8639	0.0570922	0.0343851		-58	0.237458			-23.8639	0.0735641	0.0460095		-58	0.237458		-25.8659	0.00146804
	-24.0641	0.00865554	0.00737947		-58	0.237458			-23.7638	0.0569748	0.0343847		-58	0.237458			-23.7638	0.0735053	0.0460532		-58	0.237458		-25.7658	0.00144379
	-23.964	0.00863812	0.00736852		-58	0.237458			-23.6637	0.0568616	0.0343861		-58	0.237458			-23.6637	0.0734506	0.0460988		-58	0.237458		-25.6657	0.00141994
	-23.8639	0.00862132	0.00735807		-58	0.237458			-23.5636	0.0567525	0.0343893		-58	0.237458			-23.5636	0.0734	0.0461464		-58	0.237458		-25.5656	0.00139648
	-23.7638	0.00860515	0.00734811		-58	0.237458			-23.4635	0.0566475	0.0343942		-58	0.237458			-23.4635	0.0733534	0.046196		-58	0.237458		-25.4655	0.0013734
	-23.6637	0.00858958	0.00733863		-58	0.237458			-23.3634	0.0565465	0.0344009		-58	0.237458			-23.3634	0.0733108	0.0462475		-58	0.237458		-25.3654	0.00135071
	-23.5636	0.00857462	0.00732962		-58	0.237458			-23.2633	0.0564495	0.0344093		-58	0.237458			-23.2633	0.0732722	0.046301		-58	0.237458		-25.2653	0.00132839
	-23.4635	0.00856025	0.00732109		-58	0.237458			-23.1632	0.0563563	0.0344195		-58	0.237458			-23.1632	0.0732374	0.0463564		-58	0.237458		-25.1652	0.00130644
	-23.3634	0.00854646	0.00731302		-58	0.237458			-23.0631	0.0562669	0.0344314		-58	0.237458			-23.0631	0.0732065	0.0464137		-58	0.237458		-25.0651	0.00128486
	-23.2633	0.00853324	0.0073054		-58	0.237458			-22.963	0.0561813	0.034445		-58	0.237458			-22.963	0.0731794	0.046473		-58	0.237458		-24.965	0.00126363
	-23.1632	0.00852059	0.00729824		-58	0.237458			-22.8629	0.0560994	0.0344602		-58	0.237458			-22.8629	0.0731559	0.0465341		-58	0.237458		-24.8649	0.00124274
	-23.0631	0.00850849	0.00729152		-58	0.237458			-22.7628	0.0560211	0.0344772		-58	0.237458			-22.7628	0.0731362	0.0465971		-58	0.237458		-24.7648	0.00122221
	-22.963	0.00849695	0.00728524		-58	0.237458			-22.6627	0.0559465	0.0344958		-58	0.237458			-22.6627	0.0731201	0.0466619		-58	0.237458		-24.6647	0.00120201
	-22.8629	0.00848594	0.0072794		-58	0.237458			-22.5626	0.0558754	0.034516		-58	0.237458			-22.5626	0.0731077	0.0467286		-58	0.237458		-24.5646	0.00118215
	-22.7628	0.00847547	0.00727398		-58	0.237458			-22.4625	0.0558078	0.0345378		-58	0.237458			-22.4625	0.0730987	0.0467971		-58	0.237458		-24.4645	0.00116261
	-22.6627	0.00846553	0.00726898		-58	0.237458			-22.3624	0.0557437	0.0345612		-58	0.237458			-22.3624	0.0730933	0.0468674		-58	0.237458		-24.3644	0.0011434
	-22.5626	0.0084561	0.0072644		-58	0.237458			-22.2623	0.0556829	0.0345863		-58	0.237458			-22.2623	0.0730913	0.0469395		-58	0.237458		-24.2643	0.0011245
	-22.4625	0.00844718	0.00726022		-58	0.237458			-22.1622	0.0556256	0.0346129		-58	0.237458			-22.1622	0.0730928	0.0470134		-58	0.237458		-24.1642	0.00110592
	-22.3624	0.00843877	0.00725646		-58	0.237458			-22.0621	0.0555715	0.0346411		-58	0.237458			-22.0621	0.0730976	0.0470891		-58	0.237458		-24.0641	0.00108764
	-22.2623	0.00843086	0.00725309		-58	0.237458			-21.962	0.0555207	0.0346708		-58	0.237458			-21.962	0.0731058	0.0471666		-58	0.237458		-23.964	0.00106967
	-22.1622	0.00842343	0.00725012		-58	0.237458			-21.8619	0.0554731	0.0347021		-58	0.237458			-21.8619	0.0731173	0.0472458		-58	0.237458		-23.8639	0.00105199
	-22.0621	0.00841649	0.00724754		-58	0.237458			-21.7618	0.0554286	0.0347349		-58	0.237458			-21.7618	0.0731321	0.0473267		-58	0.237458		-23.7638	0.0010346
	-21.962	0.00841002	0.00724535		-58	0.237458			-21.6617	0.0553873	0.0347692		-58	0.237458			-21.6617	0.0731501	0.0474094		-58	0.237458		-23.6637	0.0010175
	-21.8619	0.00840402	0.00724353		-58	0.237458			-21.5616	0.0553491	0.034805		-58	0.237458			-21.5616	0.0731712	0.0474938		-58	0.237458		-23.5636	0.00100068
	-21.7618	0.00839849	0.00724209		-58	0.237458			-21.4615	0.0553139	0.0348423		-58	0.237458			-21.4615	0.0731956	0.0475799		-58	0.237458		-23.4635	0.000984142
	-21.6617	0.00839342	0.00724103		-58	0.237458			-21.3614	0.0552818	0.0348811		-58	0.237458			-21.3614	0.073223	0.0476676		-58	0.237458		-23.3634	0.000967875
	-21.5616	0.00838879	0.00724033		-58	0.237458			-21.2613	0.0552526	0.0349214		-58	0.237458			-21.2613	0.0732535	0.0477571		-58	0.237458		-23.2633	0.000951877
	-21.4615	0.00838462	0.00723999		-58	0.237458			-21.1612	0.0552263	0.0349631		-58	0.237458			-21.1612	0.0732871	0.0478482		-58	0.237458		-23.1632	0.000936143
	-21.3614	0.00838088	0.00724001		-58	0.237458			-21.0611	0.0552029	0.0350062		-58	0.237458			-21.0611	0.0733237	0.047941		-58	0.237458		-23.0631	0.000920668
	-21.2613	0.00837758	0.00724039		-58	0.237458			-20.961	0.0551824	0.0350508		-58	0.237458			-20.961	0.0733633	0.0480355		-58	0.237458		-22.963	0.00090545
	-21.1612	0.0083747	0.00724111		-58	0.237458			-20.8609	0.0551647	0.0350968		-58	0.237458			-20.8609	0.0734058	0.0481316		-58	0.237458		-22.8629	0.000890483
	-21.0611	0.00837225	0.00724218		-58	0.237458			-20.7608	0.0551498	0.0351442		-58	0.237458			-20.7608	0.0734513	0.0482293		-58	0.237458		-22.7628	0.000875762
	-20.961	0.00837022	0.0072436		-58	0.237458			-20.6607	0.0551376	0.035193		-58	0.237458			-20.6607	0.0734996	0.0483286		-58	0.237458		-22.6627	0.000861285
	-20.8609	0.0083686	0.00724535		-58	0.237458			-20.5606	0.0551281	0.0352433		-58	0.237458			-20.5606	0.0735508	0.0484296		-58	0.237458		-22.5626	0.000847048
	-20.7608	0.00836739	0.00724743		-58	0.237458			-20.4605	0.0551213	0.0352948		-58	0.237458			-20.4605	0.0736048	0.0485321		-58	0.237458		-22.4625	0.000833045
	-20.6607	0.00836658	0.00724985		-58	0.237458			-20.3604	0.0551172	0.0353478		-58	0.237458			-20.3604	0.0736617	0.0486362		-58	0.237458		-22.3624	0.000819274
	-20.5606	0.00836617	0.00725259		-58	0.237458			-20.2603	0.0551157	0.0354021		-58	0.237458			-20.2603	0.0737213	0.0487419		-58	0.237458		-22.2623	0.00080573
	-20.4605	0.00836615	0.00725566		-58	0.237458			-20.1602	0.0551167	0.0354578		-58	0.237458			-20.1602	0.0737836	0.0488492		-58	0.237458		-22.1622	0.000792409
	-20.3604	0.00836652	0.00725905		-58	0.237458			-20.0601	0.0551203	0.0355148		-58	0.237458			-20.0601	0.0738486	0.0489581		-58	0.237458		-22.0621	0.000779309
	-20.2603	0.00836727	0.00726275		-58	0.237458			-19.96	0.0551265	0.0355731		-58	0.237458			-19.96	0.0739164	0.0490685		-58	0.237458		-21.962	0.000766426
	-20.1602	0.00836841	0.00726676		-58	0.237458			-19.8599	0.0551351	0.0356328		-58	0.237458			-19.8599	0.0739868	0.0491804		-58	0.237458		-21.8619	0.000753755
	-20.0601	0.00836991	0.00727109		-58	0.237458			-19.7598	0.0551461	0.0356937		-58	0.237458			-19.7598	0.0740598	0.0492939		-58	0.237458		-21.7618	0.000741293
	-19.96	0.00837179	0.00727572		-58	0.237458			-19.6597	0.0551597	0.035756		-58	0.237458			-19.6597	0.0741355	0.0494089		-58	0.237458		-21.6617	0.000729037
	-19.8599	0.00837403	0.00728066		-58	0.237458			-19.5596	0.0551756	0.0358196		-58	0.237458			-19.5596	0.0742137	0.0495255		-58	0.237458		-21.5616	0.000716984
	-19.7598	0.00837664	0.00728589		-58	0.237458			-19.4595	0.0551939	0.0358844		-58	0.237458			-19.4595	0.0742945	0.0496435		-58	0.237458		-21.4615	0.00070513
	-19.6597	0.0083796	0.00729142		-58	0.237458			-19.3594	0.0552145	0.0359506		-58	0.237458			-19.3594	0.0743778	0.0497631		-58	0.237458		-21.3614	0.000693472
	-19.5596	0.00838292	0.00729725		-58	0.237458			-19.2593	0.0552375	0.036018		-58	0.237458			-19.2593	0.0744637	0.0498841		-58	0.237458		-21.2613	0.000682006
	-19.4595	0.00838658	0.00730337		-58	0.237458			-19.1592	0.0552628	0.0360866		-58	0.237458			-19.1592	0.074552	0.0500067		-58	0.237458		-21.1612	0.00067073
	-19.3594	0.0083906	0.00730977		-58	0.237458			-19.0591	0.0552903	0.0361565		-58	0.237458			-19.0591	0.0746428	0.0501307		-58	0.237458		-21.0611	0.00065964
	-19.2593	0.00839495	0.00731646		-58	0.237458			-18.959	0.0553201	0.0362277		-58	0.237458			-18.959	0.0747361	0.0502562		-58	0.237458		-20.961	0.000648733
	-19.1592	0.00839964	0.00732344		-58	0.237458			-18.8589	0.0553521	0.0363001		-58	0.237458			-18.8589	0.0748318	0.0503831		-58	0.237458		-20.8609	0.000638007
	-19.0591	0.00840467	0.00733069		-58	0.237458			-18.7588	0.0553863	0.0363737		-58	0.237458			-18.7588	0.0749298	0.0505116		-58	0.237458		-20.7608	0.000627458
	-18.959	0.00841003	0.00733822		-58	0.237458			-18.6587	0.0554227	0.0364485		-58	0.237458			-18.6587	0.0750303	0.0506414		-58	0.237458		-20.6607	0.000617083
	-18.8589	0.00841572	0.00734602		-58	0.237458			-18.5586	0.0554613	0.0365246		-58	0.237458			-18.5586	0.0751331	0.0507728		-58	0.237458		-20.5606	0.00060688
	-18.7588	0.00842173	0.0073541		-58	0.237458			-18.4585	0.055502	0.0366019		-58	0.237458			-18.4585	0.0752383	0.0509055		-58	0.237458		-20.4605	0.000596845
	-18.6587	0.00842806	0.00736245		-58	0.237458			-18.3584	0.0555448	0.0366803		-58	0.237458			-18.3584	0.0753458	0.0510397		-58	0.237458		-20.3604	0.000586976
	-18.5586	0.00843471	0.00737106		-58	0.237458			-18.2583	0.0555897	0.03676		-58	0.237458			-18.2583	0.0754556	0.0511754		-58	0.237458		-20.2603	0.00057727
	-18.4585	0.00844167	0.00737994		-58	0.237458			-18.1582	0.0556366	0.0368408		-58	0.237458			-18.1582	0.0755676	0.0513124		-58	0.237458		-20.1602	0.000567724
	-18.3584	0.00844895	0.00738908		-58	0.237458			-18.0581	0.0556857	0.0369228		-58	0.237458			-18.0581	0.075682	0.0514509		-58	0.237458		-20.0601	0.000558337
	-18.2583	0.00845653	0.00739848		-58	0.237458			-17.958	0.0557367	0.037006		-58	0.237458			-17.958	0.0757985	0.0515907		-58	0.237458		-19.96	0.000549104
	-18.1582	0.00846442	0.00740813		-58	0.237458			-17.8579	0.0557897	0.0370904		-58	0.237458			-17.8579	0.0759173	0.051732		-58	0.237458		-19.8599	0.000540024
	-18.0581	0.00847261	0.00741805		-58	0.237458			-17.7578	0.0558448	0.0371759		-58	0.237458			-17.7578	0.0760384	0.0518747		-58	0.237458		-19.7598	0.000531094
	-17.958	0.0084811	0.00742821		-58	0.237458			-17.6577	0.0559018	0.0372626		-58	0.237458			-17.6577	0.0761616	0.0520187		-58	0.237458		-19.6597	0.000522312
	-17.8579	0.00848989	0.00743863		-58	0.237458			-17.5576	0.0559607	0.0373504		-58	0.237458			-17.5576	0.076287	0.0521642		-58	0.237458		-19.5596	0.000513675
	-17.7578	0.00849897	0.0074493		-58	0.237458			-17.4575	0.0560216	0.0374394		-58	0.237458			-17.4575	0.0764145	0.052311		-58	0.237458		-19.4595	0.00050518
	-17.6577	0.00850834	0.00746021		-58	0.237458			-17.3574	0.0560844	0.0375295		-58	0.237458			-17.3574	0.0765442	0.0524592		-58	0.237458		-19.3594	0.000496826
	-17.5576	0.00851799	0.00747137		-58	0.237458			-17.2573	0.0561491	0.0376207		-58	0.237458			-17.2573	0.076676	0.0526087		-58	0.237458		-19.2593	0.00048861
	-17.4575	0.00852794	0.00748277		-58	0.237458			-17.1572	0.0562156	0.037713		-58	0.237458			-17.1572	0.07681	0.0527597		-58	0.237458		-19.1592	0.00048053
	-17.3574	0.00853816	0.00749441		-58	0.237458			-17.0571	0.0562841	0.0378065		-58	0.237458			-17.0571	0.076946	0.052912		-58	0.237458		-19.0591	0.000472583
	-17.2573	0.00854867	0.00750629		-58	0.237458			-16.957	0.0563543	0.0379011		-58	0.237458			-16.957	0.0770841	0.0530656		-58	0.237458		-18.959	0.000464768
	-17.1572	0.00855945	0.0075184		-58	0.237458			-16.8569	0.0564264	0.0379968		-58	0.237458			-16.8569	0.0772243	0.0532206		-58	0.237458		-18.8589	0.000457082
	-17.0571	0.00857051	0.00753075		-58	0.237458			-16.7568	0.0565003	0.0380935		-58	0.237458			-16.7568	0.0773665	0.0533769		-58	0.237458		-18.7588	0.000449523
	-16.957	0.00858185	0.00754334		-58	0.237458			-16.6567	0.056576	0.0381914		-58	0.237458			-16.6567	0.0775108	0.0535346		-58	0.237458		-18.6587	0.000442089
	-16.8569	0.00859345	0.00755616		-58	0.237458			-16.5566	0.0566535	0.0382904		-58	0.237458			-16.5566	0.0776571	0.0536936		-58	0.237458		-18.5586	0.000434778
	-16.7568	0.00860532	0.0075692		-58	0.237458			-16.4565	0.0567328	0.0383905		-58	0.237458			-16.4565	0.0778054	0.053854		-58	0.237458		-18.4585	0.000427588
	-16.6567	0.00861746	0.00758248		-58	0.237458			-16.3564	0.0568138	0.0384916		-58	0.237458			-16.3564	0.0779557	0.0540156		-58	0.237458		-18.3584	0.000420516
	-16.5566	0.00862986	0.00759598		-58	0.237458			-16.2563	0.0568965	0.0385938		-58	0.237458			-16.2563	0.078108	0.0541786		-58	0.237458		-18.2583	0.000413562
	-16.4565	0.00864252	0.0076097		-58	0.237458			-16.1562	0.056981	0.0386971		-58	0.237458			-16.1562	0.0782622	0.0543429		-58	0.237458		-18.1582	0.000406722
	-16.3564	0.00865544	0.00762365		-58	0.237458			-16.0561	0.0570672	0.0388015		-58	0.237458			-16.0561	0.0784185	0.0545085		-58	0.237458		-18.0581	0.000399996
	-16.2563	0.00866862	0.00763782		-58	0.237458			-15.956	0.057155	0.0389069		-58	0.237458			-15.956	0.0785766	0.0546755		-58	0.237458		-17.958	0.00039338
	-16.1562	0.00868205	0.00765221		-58	0.237458			-15.8559	0.0572446	0.0390133		-58	0.237458			-15.8559	0.0787367	0.0548437		-58	0.237458		-17.8579	0.000386874
	-16.0561	0.00869574	0.00766682		-58	0.237458			-15.7558	0.0573358	0.0391209		-58	0.237458			-15.7558	0.0788988	0.0550133		-58	0.237458		-17.7578	0.000380476
	-15.956	0.00870968	0.00768164		-58	0.237458			-15.6557	0.0574286	0.0392294		-58	0.237458			-15.6557	0.0790627	0.0551841		-58	0.237458		-17.6577	0.000374183
	-15.8559	0.00872386	0.00769668		-58	0.237458			-15.5556	0.0575231	0.0393391		-58	0.237458			-15.5556	0.0792285	0.0553562		-58	0.237458		-17.5576	0.000367995
	-15.7558	0.0087383	0.00771194		-58	0.237458			-15.4555	0.0576193	0.0394497		-58	0.237458			-15.4555	0.0793963	0.0555297		-58	0.237458		-17.4575	0.000361909
	-15.6557	0.00875298	0.00772741		-58	0.237458			-15.3554	0.057717	0.0395614		-58	0.237458			-15.3554	0.0795659	0.0557044		-58	0.237458		-17.3574	0.000355923
	-15.5556	0.0087679	0.00774308		-58	0.237458			-15.2553	0.0578164	0.0396742		-58	0.237458			-15.2553	0.0797373	0.0558804		-58	0.237458		-17.2573	0.000350036
	-15.4555	0.00878306	0.00775897		-58	0.237458			-15.1552	0.0579173	0.0397879		-58	0.237458			-15.1552	0.0799107	0.0560576		-58	0.237458		-17.1572	0.000344247
	-15.3554	0.00879847	0.00777507		-58	0.237458			-15.0551	0.0580199	0.0399027		-58	0.237458			-15.0551	0.0800858	0.0562362		-58	0.237458		-17.0571	0.000338553
	-15.2553	0.00881411	0.00779137		-58	0.237458			-14.955	0.058124	0.0400185		-58	0.237458			-14.955	0.0802628	0.056416		-58	0.237458		-16.957	0.000332954
	-15.1552	0.00882999	0.00780788		-58	0.237458			-14.8549	0.0582296	0.0401353		-58	0.237458			-14.8549	0.0804417	0.0565971		-58	0.237458		-16.8569	0.000327447
	-15.0551	0.0088461	0.0078246		-58	0.237458			-14.7548	0.0583368	0.0402532		-58	0.237458			-14.7548	0.0806223	0.0567795		-58	0.237458		-16.7568	0.000322031
	-14.955	0.00886245	0.00784152		-58	0.237458			-14.6547	0.0584456	0.040372		-58	0.237458			-14.6547	0.0808048	0.0569632		-58	0.237458		-16.6567	0.000316705
	-14.8549	0.00887903	0.00785864		-58	0.237458			-14.5546	0.0585558	0.0404919		-58	0.237458			-14.5546	0.0809891	0.0571481		-58	0.237458		-16.5566	0.000311467
	-14.7548	0.00889584	0.00787596		-58	0.237458			-14.4545	0.0586676	0.0406127		-58	0.237458			-14.4545	0.0811751	0.0573342		-58	0.237458		-16.4565	0.000306315
	-14.6547	0.00891288	0.00789348		-58	0.237458			-14.3544	0.0587809	0.0407346		-58	0.237458			-14.3544	0.081363	0.0575217		-58	0.237458		-16.3564	0.000301248
	-14.5546	0.00893014	0.0079112		-58	0.237458			-14.2543	0.0588957	0.0408575		-58	0.237458			-14.2543	0.0815526	0.0577103		-58	0.237458		-16.2563	0.000296266
	-14.4545	0.00894764	0.00792912		-58	0.237458			-14.1542	0.059012	0.0409813		-58	0.237458			-14.1542	0.0817439	0.0579003		-58	0.237458		-16.1562	0.000291366
	-14.3544	0.00896535	0.00794724		-58	0.237458			-14.0541	0.0591297	0.0411061		-58	0.237458			-14.0541	0.0819371	0.0580915		-58	0.237458		-16.0561	0.000286546
	-14.2543	0.00898329	0.00796555		-58	0.237458			-13.954	0.059249	0.041232		-58	0.237458			-13.954	0.0821319	0.0582839		-58	0.237458		-15.956	0.000281807
	-14.1542	0.00900145	0.00798405		-58	0.237458			-13.8539	0.0593696	0.0413588		-58	0.237458			-13.8539	0.0823285	0.0584776		-58	0.237458		-15.8559	0.000277146
	-14.0541	0.00901982	0.00800275		-58	0.237458			-13.7538	0.0594918	0.0414866		-58	0.237458			-13.7538	0.0825269	0.0586725		-58	0.237458		-15.7558	0.000272561
	-13.954	0.00903842	0.00802164		-58	0.237458			-13.6537	0.0596153	0.0416154		-58	0.237458			-13.6537	0.082727	0.0588687		-58	0.237458		-15.6557	0.000268053
	-13.8539	0.00905724	0.00804073		-58	0.237458			-13.5536	0.0597404	0.0417451		-58	0.237458			-13.5536	0.0829287	0.0590661		-58	0.237458		-15.5556	0.000263619
	-13.7538	0.00907627	0.00806		-58	0.237458			-13.4535	0.0598668	0.0418758		-58	0.237458			-13.4535	0.0831322	0.0592648		-58	0.237458		-15.4555	0.000259259
	-13.6537	0.00909551	0.00807946		-58	0.237458			-13.3534	0.0599946	0.0420075		-58	0.237458			-13.3534	0.0833374	0.0594646		-58	0.237458		-15.3554	0.000254971
	-13.5536	0.00911497	0.00809911		-58	0.237458			-13.2533	0.0601239	0.0421402		-58	0.237458			-13.2533	0.0835443	0.0596658		-58	0.237458		-15.2553	0.000250753
	-13.4535	0.00913464	0.00811895		-58	0.237458			-13.1532	0.0602545	0.0422738		-58	0.237458			-13.1532	0.0837529	0.0598681		-58	0.237458		-15.1552	0.000246605
	-13.3534	0.00915453	0.00813898		-58	0.237458			-13.0531	0.0603866	0.0424084		-58	0.237458			-13.0531	0.0839632	0.0600717		-58	0.237458		-15.0551	0.000242526
	-13.2533	0.00917462	0.00815919		-58	0.237458			-12.953	0.06052	0.042544		-58	0.237458			-12.953	0.0841751	0.0602765		-58	0.237458		-14.955	0.000238515
	-13.1532	0.00919492	0.00817959		-58	0.237458			-12.8529	0.0606548	0.0426805		-58	0.237458			-12.8529	0.0843888	0.0604826		-58	0.237458		-14.8549	0.000234569
	-13.0531	0.00921543	0.00820017		-58	0.237458			-12.7528	0.060791	0.042818		-58	0.237458			-12.7528	0.084604	0.0606898		-58	0.237458		-14.7548	0.000230689
	-12.953	0.00923614	0.00822094		-58	0.237458			-12.6527	0.0609285	0.0429564		-58	0.237458			-12.6527	0.084821	0.0608983		-58	0.237458		-14.6547	0.000226874
	-12.8529	0.00925707	0.00824189		-58	0.237458			-12.5526	0.0610674	0.0430958		-58	0.237458			-12.5526	0.0850396	0.0611081		-58	0.237458		-14.5546	0.000223121
	-12.7528	0.00927819	0.00826302		-58	0.237458			-12.4525	0.0612077	0.0432361		-58	0.237458			-12.4525	0.0852598	0.061319		-58	0.237458		-14.4545	0.00021943
	-12.6527	0.00929952	0.00828433		-58	0.237458			-12.3524	0.0613493	0.0433774		-58	0.237458			-12.3524	0.0854817	0.0615312		-58	0.237458		-14.3544	0.0002158
	-12.5526	0.00932105	0.00830582		-58	0.237458			-12.2523	0.0614922	0.0435197		-58	0.237458			-12.2523	0.0857052	0.0617446		-58	0.237458		-14.2543	0.000212231
	-12.4525	0.00934279	0.0083275		-58	0.237458			-12.1522	0.0616365	0.0436628		-58	0.237458			-12.1522	0.0859304	0.0619592		-58	0.237458		-14.1542	0.00020872
	-12.3524	0.00936472	0.00834935		-58	0.237458			-12.0521	0.0617821	0.043807		-58	0.237458			-12.0521	0.0861571	0.062175		-58	0.237458		-14.0541	0.000205268
	-12.2523	0.00938686	0.00837138		-58	0.237458			-11.952	0.061929	0.043952		-58	0.237458			-11.952	0.0863855	0.0623921		-58	0.237458		-13.954	0.000201872
	-12.1522	0.00940919	0.00839359		-58	0.237458			-11.8519	0.0620772	0.044098		-58	0.237458			-11.8519	0.0866156	0.0626104		-58	0.237458		-13.8539	0.000198533
	-12.0521	0.00943172	0.00841597		-58	0.237458			-11.7518	0.0622267	0.044245		-58	0.237458			-11.7518	0.0868472	0.0628298		-58	0.237458		-13.7538	0.000195249
	-11.952	0.00945445	0.00843853		-58	0.237458			-11.6517	0.0623775	0.0443928		-58	0.237458			-11.6517	0.0870804	0.0630505		-58	0.237458		-13.6537	0.000192019
	-11.8519	0.00947737	0.00846127		-58	0.237458			-11.5516	0.0625296	0.0445417		-58	0.237458			-11.5516	0.0873152	0.0632725		-58	0.237458		-13.5536	0.000188843
	-11.7518	0.00950049	0.00848419		-58	0.237458			-11.4515	0.062683	0.0446914		-58	0.237458			-11.4515	0.0875517	0.0634956		-58	0.237458		-13.4535	0.000185719
	-11.6517	0.00952381	0.00850727		-58	0.237458			-11.3514	0.0628377	0.0448421		-58	0.237458			-11.3514	0.0877897	0.0637199		-58	0.237458		-13.3534	0.000182647
	-11.5516	0.00954731	0.00853054		-58	0.237458			-11.2513	0.0629937	0.0449937		-58	0.237458			-11.2513	0.0880293	0.0639455		-58	0.237458		-13.2533	0.000179625
	-11.4515	0.00957101	0.00855397		-58	0.237458			-11.1512	0.0631509	0.0451462		-58	0.237458			-11.1512	0.0882705	0.0641723		-58	0.237458		-13.1532	0.000176654
	-11.3514	0.00959491	0.00857758		-58	0.237458			-11.0511	0.0633094	0.0452997		-58	0.237458			-11.0511	0.0885133	0.0644003		-58	0.237458		-13.0531	0.000173732
	-11.2513	0.00961899	0.00860136		-58	0.237458			-10.951	0.0634692	0.0454541		-58	0.237458			-10.951	0.0887577	0.0646295		-58	0.237458		-12.953	0.000170858
	-11.1512	0.00964327	0.00862531		-58	0.237458			-10.8509	0.0636302	0.0456094		-58	0.237458			-10.8509	0.0890036	0.0648599		-58	0.237458		-12.8529	0.000168031
	-11.0511	0.00966773	0.00864944		-58	0.237458			-10.7508	0.0637925	0.0457657		-58	0.237458			-10.7508	0.0892512	0.0650915		-58	0.237458		-12.7528	0.000165252
	-10.951	0.00969239	0.00867373		-58	0.237458			-10.6507	0.0639561	0.0459229		-58	0.237458			-10.6507	0.0895003	0.0653243		-58	0.237458		-12.6527	0.000162518
	-10.8509	0.00971723	0.0086982		-58	0.237458			-10.5506	0.0641208	0.046081		-58	0.237458			-10.5506	0.0897509	0.0655584		-58	0.237458		-12.5526	0.00015983
	-10.7508	0.00974226	0.00872284		-58	0.237458			-10.4505	0.0642869	0.04624		-58	0.237458			-10.4505	0.0900031	0.0657937		-58	0.237458		-12.4525	0.000157186
	-10.6507	0.00976748	0.00874764		-58	0.237458			-10.3504	0.0644541	0.0463999		-58	0.237458			-10.3504	0.0902569	0.0660302		-58	0.237458		-12.3524	0.000154586
	-10.5506	0.00979289	0.00877262		-58	0.237458			-10.2503	0.0646226	0.0465608		-58	0.237458			-10.2503	0.0905123	0.0662678		-58	0.237458		-12.2523	0.000152028
	-10.4505	0.00981848	0.00879776		-58	0.237458			-10.1502	0.0647924	0.0467226		-58	0.237458			-10.1502	0.0907692	0.0665068		-58	0.237458		-12.1522	0.000149513
	-10.3504	0.00984426	0.00882307		-58	0.237458			-10.0501	0.0649633	0.0468853		-58	0.237458			-10.0501	0.0910276	0.0667469		-58	0.237458		-12.0521	0.00014704
	-10.2503	0.00987022	0.00884855		-58	0.237458			-9.94995	0.0651355	0.0470489		-58	0.237458			-9.94995	0.0912876	0.0669882		-58	0.237458		-11.952	0.000144608
	-10.1502	0.00989637	0.0088742		-58	0.237458			-9.84985	0.0653089	0.0472135		-58	0.237458			-9.84985	0.0915492	0.0672308		-58	0.237458		-11.8519	0.000142216
	-10.0501	0.0099227	0.00890002		-58	0.237458			-9.74975	0.0654835	0.0473789		-58	0.237458			-9.74975	0.0918122	0.0674745		-58	0.237458		-11.7518	0.000139863
	-9.94995	0.00994922	0.008926		-58	0.237458			-9.64965	0.0656593	0.0475453		-58	0.237458			-9.64965	0.0920769	0.0677195		-58	0.237458		-11.6517	0.000137549
	-9.84985	0.00997592	0.00895215		-58	0.237458			-9.54955	0.0658363	0.0477126		-58	0.237458			-9.54955	0.0923431	0.0679657		-58	0.237458		-11.5516	0.000135274
	-9.74975	0.0100028	0.00897846		-58	0.237458			-9.44945	0.0660146	0.0478808		-58	0.237458			-9.44945	0.0926108	0.0682131		-58	0.237458		-11.4515	0.000133036
	-9.64965	0.0100299	0.00900494		-58	0.237458			-9.34935	0.066194	0.0480499		-58	0.237458			-9.34935	0.0928801	0.0684618		-58	0.237458		-11.3514	0.000130835
	-9.54955	0.0100571	0.00903159		-58	0.237458			-9.24925	0.0663747	0.04822		-58	0.237458			-9.24925	0.0931509	0.0687116		-58	0.237458		-11.2513	0.000128671
	-9.44945	0.0100845	0.0090584		-58	0.237458			-9.14915	0.0665565	0.0483909		-58	0.237458			-9.14915	0.0934232	0.0689627		-58	0.237458		-11.1512	0.000126542
	-9.34935	0.0101121	0.00908538		-58	0.237458			-9.04905	0.0667395	0.0485628		-58	0.237458			-9.04905	0.0936971	0.069215		-58	0.237458		-11.0511	0.000124449
	-9.24925	0.0101399	0.00911252		-58	0.237458			-8.94895	0.0669237	0.0487356		-58	0.237458			-8.94895	0.0939725	0.0694685		-58	0.237458		-10.951	0.00012239
	-9.14915	0.0101679	0.00913982		-58	0.237458			-8.84885	0.0671092	0.0489093		-58	0.237458			-8.84885	0.0942494	0.0697232		-58	0.237458		-10.8509	0.000120365
	-9.04905	0.010196	0.00916729		-58	0.237458			-8.74875	0.0672957	0.0490839		-58	0.237458			-8.74875	0.0945279	0.0699792		-58	0.237458		-10.7508	0.000118374
	-8.94895	0.0102244	0.00919493		-58	0.237458			-8.64865	0.0674835	0.0492594		-58	0.237458			-8.64865	0.0948078	0.0702364		-58	0.237458		-10.6507	0.000116416
	-8.84885	0.0102529	0.00922272		-58	0.237458			-8.54855	0.0676725	0.0494359		-58	0.237458			-8.54855	0.0950894	0.0704948		-58	0.237458		-10.5506	0.00011449
	-8.74875	0.0102816	0.00925068		-58	0.237458			-8.44845	0.0678626	0.0496132		-58	0.237458			-8.44845	0.0953724	0.0707544		-58	0.237458		-10.4505	0.000112596
	-8.64865	0.0103104	0.00927881		-58	0.237458			-8.34835	0.0680539	0.0497915		-58	0.237458			-8.34835	0.095657	0.0710153		-58	0.237458		-10.3504	0.000110733
	-8.54855	0.0103395	0.0093071		-58	0.237458			-8.24825	0.0682464	0.0499707		-58	0.237458			-8.24825	0.0959431	0.0712774		-58	0.237458		-10.2503	0.000108901
	-8.44845	0.0103687	0.00933555		-58	0.237458			-8.14815	0.0684401	0.0501508		-58	0.237458			-8.14815	0.0962307	0.0715407		-58	0.237458		-10.1502	0.0001071
	-8.34835	0.0103981	0.00936416		-58	0.237458			-8.04805	0.0686349	0.0503318		-58	0.237458			-8.04805	0.0965199	0.0718052		-58	0.237458		-10.0501	0.000105328
	-8.24825	0.0104276	0.00939294		-58	0.237458			-7.94795	0.0688309	0.0505138		-58	0.237458			-7.94795	0.0968106	0.072071		-58	0.237458		-9.94995	0.000103586
	-8.14815	0.0104574	0.00942187		-58	0.237458			-7.84785	0.0690281	0.0506966		-58	0.237458			-7.84785	0.0971028	0.0723381		-58	0.237458		-9.84985	0.000101872
	-8.04805	0.0104873	0.00945097		-58	0.237458			-7.74775	0.0692264	0.0508804		-58	0.237458			-7.74775	0.0973965	0.0726063		-58	0.237458		-9.74975	0.000100187
	-7.94795	0.0105174	0.00948024		-58	0.237458			-7.64765	0.069426	0.0510651		-58	0.237458			-7.64765	0.0976918	0.0728758		-58	0.237458		-9.64965	9.85293e-05
	-7.84785	0.0105477	0.00950966		-58	0.237458			-7.54755	0.0696266	0.0512507		-58	0.237458			-7.54755	0.0979886	0.0731466		-58	0.237458		-9.54955	9.68993e-05
	-7.74775	0.0105781	0.00953925		-58	0.237458			-7.44745	0.0698284	0.0514372		-58	0.237458			-7.44745	0.0982869	0.0734185		-58	0.237458		-9.44945	9.52962e-05
	-7.64765	0.0106088	0.009569		-58	0.237458			-7.34735	0.0700314	0.0516246		-58	0.237458			-7.34735	0.0985867	0.0736918		-58	0.237458		-9.34935	9.37197e-05
	-7.54755	0.0106396	0.00959891		-58	0.237458			-7.24725	0.0702356	0.051813		-58	0.237458			-7.24725	0.0988881	0.0739663		-58	0.237458		-9.24925	9.21693e-05
	-7.44745	0.0106705	0.00962898		-58	0.237458			-7.14715	0.0704409	0.0520022		-58	0.237458			-7.14715	0.0991909	0.074242		-58	0.237458		-9.14915	9.06445e-05
	-7.34735	0.0107017	0.00965921		-58	0.237458			-7.04705	0.0706473	0.0521924		-58	0.237458			-7.04705	0.0994953	0.074519		-58	0.237458		-9.04905	8.91449e-05
	-7.24725	0.010733	0.00968961		-58	0.237458			-6.94695	0.070855	0.0523836		-58	0.237458			-6.94695	0.0998013	0.0747972		-58	0.237458		-8.94895	8.76701e-05
	-7.14715	0.0107645	0.00972017		-58	0.237458			-6.84685	0.0710637	0.0525756		-58	0.237458			-6.84685	0.100109	0.0750767		-58	0.237458		-8.84885	8.62197e-05
	-7.04705	0.0107962	0.00975089		-58	0.237458			-6.74675	0.0712737	0.0527686		-58	0.237458			-6.74675	0.100418	0.0753574		-58	0.237458		-8.74875	8.47934e-05
	-6.94695	0.010828	0.00978177		-58	0.237458			-6.64665	0.0714847	0.0529624		-58	0.237458			-6.64665	0.100728	0.0756394		-58	0.237458		-8.64865	8.33906e-05
	-6.84685	0.0108601	0.00981281		-58	0.237458			-6.54655	0.071697	0.0531572		-58	0.237458			-6.54655	0.10104	0.0759226		-58	0.237458		-8.54855	8.2011e-05
	-6.74675	0.0108923	0.00984401		-58	0.237458			-6.44645	0.0719103	0.053353		-58	0.237458			-6.44645	0.101354	0.0762072		-58	0.237458		-8.44845	8.06542e-05
	-6.64665	0.0109246	0.00987537		-58	0.237458			-6.34635	0.0721249	0.0535496		-58	0.237458			-6.34635	0.101669	0.076493		-58	0.237458		-8.34835	7.93199e-05
	-6.54655	0.0109572	0.0099069		-58	0.237458			-6.24625	0.0723406	0.0537472		-58	0.237458			-6.24625	0.101986	0.07678		-58	0.237458		-8.24825	7.80077e-05
	-6.44645	0.0109899	0.00993859		-58	0.237458			-6.14615	0.0725574	0.0539457		-58	0.237458			-6.14615	0.102304	0.0770683		-57.9999	0.237458		-8.14815	7.67171e-05
	-6.34635	0.0110228	0.00997044		-58	0.237458			-6.04605	0.0727754	0.0541452		-57.9999	0.237458			-6.04605	0.102624	0.0773579		-57.9999	0.237458		-8.04805	7.5448e-05
	-6.24625	0.0110559	0.0100024		-57.9999	0.237458			-5.94595	0.0729945	0.0543456		-57.9999	0.237458			-5.94595	0.102945	0.0776488		-57.9999	0.237458		-7.94795	7.41998e-05
	-6.14615	0.0110891	0.0100346		-57.9999	0.237458			-5.84585	0.0732148	0.0545469		-57.9999	0.237458			-5.84585	0.103268	0.077941		-57.9998	0.237458		-7.84785	7.29722e-05
	-6.04605	0.0111225	0.010067		-57.9998	0.237458			-5.74575	0.0734363	0.0547491		-57.9998	0.237458			-5.74575	0.103592	0.0782344		-57.9998	0.237458		-7.74775	7.1765e-05
	-5.94595	0.0111561	0.0100994		-57.9997	0.237458			-5.64565	0.0736588	0.0549523		-57.9996	0.237458			-5.64565	0.103918	0.0785291		-57.9997	0.237458		-7.64765	7.05777e-05
	-5.84585	0.0111899	0.0101321		-57.9995	0.237458			-5.54555	0.0738826	0.0551564		-57.9993	0.237458			-5.54555	0.104245	0.0788251		-57.9995	0.237458		-7.54755	6.94101e-05
	-5.74575	0.0112238	0.0101649		-57.9992	0.237458			-5.44545	0.0741075	0.0553614		-57.999	0.237458			-5.44545	0.104574	0.0791224		-57.9994	0.237458		-7.44745	6.82618e-05
	-5.64565	0.011258	0.0101979		-57.9988	0.237458			-5.34535	0.0743335	0.0555674		-57.9985	0.237458			-5.34535	0.104905	0.079421		-57.9991	0.237458		-7.34735	6.71325e-05
	-5.54555	0.0112922	0.010231		-57.9984	0.237458			-5.24525	0.0745607	0.0557743		-57.9979	0.237458			-5.24525	0.105237	0.0797209		-57.9989	0.237458		-7.24725	6.60218e-05
	-5.44545	0.0113267	0.0102644		-57.9979	0.237458			-5.14515	0.074789	0.0559822		-57.9971	0.237458			-5.14515	0.105571	0.0800221		-57.9986	0.237458		-7.14715	6.49296e-05
	-5.34535	0.0113613	0.0102978		-57.9972	0.237458			-5.04505	0.0750185	0.056191		-57.9961	0.237458			-5.04505	0.105906	0.0803246		-57.9983	0.237458		-7.04705	6.38554e-05
	-5.24525	0.0113962	0.0103315		-57.9963	0.237458			-4.94494	0.0752492	0.0564007		-57.9949	0.237458			-4.94494	0.106243	0.0806284		-57.9977	0.237458		-6.94695	6.2799e-05
	-5.14515	0.0114311	0.0103652		-57.9953	0.237458			-4.84484	0.075481	0.0566114		-57.9935	0.237458			-4.84484	0.106581	0.0809335		-57.9971	0.237458		-6.84685	6.176e-05
	-5.04505	0.0114663	0.0103992		-57.9941	0.237458			-4.74474	0.0757139	0.0568231		-57.9918	0.237458			-4.74474	0.106921	0.0812399		-57.9965	0.237458		-6.74675	6.07383e-05
	-4.94494	0.0115016	0.0104333		-57.9927	0.237458			-4.64464	0.075948	0.0570357		-57.9899	0.237458			-4.64464	0.107262	0.0815476		-57.9957	0.237458		-6.64665	5.97334e-05
	-4.84484	0.0115371	0.0104676		-57.9911	0.237458			-4.54454	0.0761832	0.0572492		-57.9877	0.237458			-4.54454	0.107605	0.0818567		-57.9948	0.237458		-6.54655	5.87452e-05
	-4.74474	0.0115728	0.010502		-57.9894	0.237458			-4.44444	0.0764197	0.0574637		-57.9853	0.237457			-4.44444	0.10795	0.0821671		-57.9938	0.237458		-6.44645	5.77733e-05
	-4.64464	0.0116087	0.0105367		-57.9874	0.237457			-4.34434	0.0766572	0.0576792		-57.9814	0.237457			-4.34434	0.108296	0.0824788		-57.9928	0.237458		-6.34635	5.68175e-05
	-4.54454	0.0116447	0.0105714		-57.9852	0.237457			-4.24424	0.0768959	0.0578956		-57.977	0.237457			-4.24424	0.108644	0.0827918		-57.9915	0.237458		-6.24625	5.58775e-05
	-4.44444	0.0116809	0.0106064		-57.9827	0.237457			-4.14414	0.0771358	0.0581129		-57.972	0.237456			-4.14414	0.108993	0.0831062		-57.9901	0.237458		-6.14615	5.49531e-05
	-4.34434	0.0117173	0.0106415		-57.98	0.237457			-4.04404	0.0773769	0.0583313		-57.9664	0.237456			-4.04404	0.109344	0.0834219		-57.9886	0.237458		-6.04605	5.40439e-05
	-4.24424	0.0117539	0.0106767		-57.9771	0.237457			-3.94394	0.0776191	0.0585506		-57.9602	0.237455			-3.94394	0.109696	0.0837389		-57.987	0.237458		-5.94595	5.31498e-05
	-4.14414	0.0117906	0.0107121		-57.974	0.237456			-3.84384	0.0778624	0.0587708		-57.9533	0.237455			-3.84384	0.11005	0.0840573		-57.9852	0.237458		-5.84585	5.22705e-05
	-4.04404	0.0118275	0.0107477		-57.9706	0.237456			-3.74374	0.0781069	0.058992		-57.9458	0.237454			-3.74374	0.110406	0.084377		-57.9834	0.237458		-5.74575	5.14058e-05
	-3.94394	0.0118646	0.0107835		-57.967	0.237456			-3.64364	0.0783526	0.0592142		-57.9372	0.237453			-3.64364	0.110763	0.0846981		-57.9814	0.237457		-5.64565	5.05553e-05
	-3.84384	0.0119018	0.0108194		-57.9627	0.237455			-3.54354	0.0785995	0.0594374		-57.928	0.237452			-3.54354	0.111122	0.0850206		-57.9789	0.237457		-5.54555	4.97189e-05
	-3.74374	0.0119393	0.0108555		-57.9581	0.237455			-3.44344	0.0788475	0.0596615		-57.918	0.237451			-3.44344	0.111483	0.0853444		-57.9762	0.237457		-5.44545	4.88963e-05
	-3.64364	0.0119769	0.0108918		-57.9532	0.237454			-3.34334	0.0790967	0.0598866		-57.9073	0.237449			-3.34334	0.111845	0.0856696		-57.9733	0.237457		-5.34535	4.80874e-05
	-3.54354	0.0120147	0.0109282		-57.948	0.237453			-3.24324	0.079347	0.0601127		-57.8959	0.237448			-3.24324	0.112208	0.0859961		-57.9703	0.237457		-5.24525	4.72918e-05
	-3.44344	0.0120527	0.0109648		-57.9426	0.237453			-3.14314	0.0795985	0.0603397		-57.8836	0.237446			-3.14314	0.112574	0.086324		-57.9671	0.237457		-5.14515	4.65094e-05
	-3.34334	0.0120908	0.0110015		-57.9368	0.237452			-3.04304	0.0798512	0.0605678		-57.8706	0.237444			-3.04304	0.112941	0.0866533		-57.9638	0.237456		-5.04505	4.574e-05
	-3.24324	0.0121291	0.0110384		-57.9308	0.237451			-2.94294	0.0801051	0.0607968		-57.8557	0.237442			-2.94294	0.113309	0.086984		-57.9603	0.237456		-4.94494	4.49832e-05
	-3.14314	0.0121676	0.0110755		-57.9236	0.23745			-2.84284	0.0803602	0.0610268		-57.8398	0.237439			-2.84284	0.113679	0.087316		-57.9557	0.237456		-4.84484	4.4239e-05
	-3.04304	0.0122063	0.0111128		-57.916	0.237449			-2.74274	0.0806164	0.0612578		-57.823	0.237437			-2.74274	0.114051	0.0876495		-57.951	0.237455		-4.74474	4.35071e-05
	-2.94294	0.0122452	0.0111502		-57.9081	0.237447			-2.64264	0.0808738	0.0614898		-57.8054	0.237433			-2.64264	0.114425	0.0879843		-57.946	0.237455		-4.64464	4.27873e-05
	-2.84284	0.0122842	0.0111878		-57.8998	0.237446			-2.54254	0.0811324	0.0617228		-57.7868	0.23743			-2.54254	0.1148	0.0883206		-57.9408	0.237455		-4.54454	4.20794e-05
	-2.74274	0.0123234	0.0112255		-57.8911	0.237444			-2.44244	0.0813922	0.0619568		-57.7673	0.237426			-2.44244	0.115176	0.0886583		-57.9353	0.237454		-4.44444	4.13833e-05
	-2.64264	0.0123628	0.0112635		-57.8821	0.237442			-2.34234	0.0816531	0.0621918		-57.7469	0.237422			-2.34234	0.115555	0.0889973		-57.9296	0.237454		-4.34434	4.06986e-05
	-2.54254	0.0124024	0.0113016		-57.8728	0.237441			-2.24224	0.0819153	0.0624278		-57.7238	0.237417			-2.24224	0.115935	0.0893378		-57.9236	0.237453		-4.24424	4.00253e-05
	-2.44244	0.0124421	0.0113398		-57.8615	0.237438			-2.14214	0.0821786	0.0626648		-57.6997	0.237412			-2.14214	0.116316	0.0896797		-57.9157	0.237452		-4.14414	3.93631e-05
	-2.34234	0.0124821	0.0113783		-57.8498	0.237436			-2.04204	0.0824431	0.0629028		-57.6745	0.237406			-2.04204	0.1167	0.090023		-57.9075	0.237452		-4.04404	3.87119e-05
	-2.24224	0.0125222	0.0114169		-57.8376	0.237433			-1.94194	0.0827089	0.0631418		-57.6483	0.2374			-1.94194	0.117085	0.0903678		-57.8989	0.237451		-3.94394	3.80714e-05
	-2.14214	0.0125625	0.0114556		-57.825	0.23743			-1.84184	0.0829758	0.0633818		-57.6211	0.237394			-1.84184	0.117471	0.090714		-57.89	0.23745		-3.84384	3.74415e-05
	-2.04204	0.0126029	0.0114946		-57.812	0.237427			-1.74174	0.0832439	0.0636229		-57.5929	0.237386			-1.74174	0.11786	0.0910616		-57.8807	0.237449		-3.74374	3.68221e-05
	-1.94194	0.0126436	0.0115337		-57.7985	0.237423			-1.64164	0.0835133	0.063865		-57.5637	0.237379			-1.64164	0.11825	0.0914106		-57.871	0.237447		-3.64364	3.62129e-05
	-1.84184	0.0126844	0.011573		-57.7846	0.23742			-1.54154	0.0837838	0.0641081		-57.5307	0.23737			-1.54154	0.118641	0.0917612		-57.861	0.237446		-3.54354	3.56138e-05
	-1.74174	0.0127255	0.0116125		-57.7675	0.237415			-1.44144	0.0840556	0.0643522		-57.4966	0.23736			-1.44144	0.119035	0.0921131		-57.8471	0.237444		-3.44344	3.50246e-05
	-1.64164	0.0127667	0.0116521		-57.7499	0.23741			-1.34134	0.0843285	0.0645973		-57.4613	0.23735			-1.34134	0.11943	0.0924666		-57.8325	0.237442		-3.34334	3.44451e-05
	-1.54154	0.0128081	0.0116919		-57.7317	0.237404			-1.24124	0.0846027	0.0648435		-57.425	0.237339			-1.24124	0.119827	0.0928215		-57.8174	0.23744		-3.24324	3.38752e-05
	-1.44144	0.0128496	0.0117319		-57.7129	0.237398			-1.14114	0.0848781	0.0650907		-57.3875	0.237327			-1.14114	0.120225	0.0931779		-57.8017	0.237438		-3.14314	3.33148e-05
	-1.34134	0.0128914	0.0117721		-57.6937	0.237392			-1.04104	0.0851547	0.065339		-57.3489	0.237315			-1.04104	0.120626	0.0935357		-57.7854	0.237435		-3.04304	3.27636e-05
	-1.24124	0.0129333	0.0118124		-57.6739	0.237386			-0.940941	0.0854325	0.0655882		-57.3093	0.237302			-0.940941	0.121028	0.093895		-57.7685	0.237432		-2.94294	3.22216e-05
	-1.14114	0.0129755	0.0118529		-57.6536	0.237378			-0.840841	0.0857116	0.0658386		-57.2646	0.237286			-0.840841	0.121431	0.0942559		-57.751	0.237429		-2.84284	3.16885e-05
	-1.04104	0.0130178	0.0118936		-57.6279	0.237369			-0.740741	0.0859919	0.06609		-57.2186	0.23727			-0.740741	0.121837	0.0946182		-57.7249	0.237424		-2.74274	3.11642e-05
	-0.940941	0.0130603	0.0119344		-57.6015	0.237359			-0.640641	0.0862734	0.0663424		-57.1714	0.237253			-0.640641	0.122244	0.094982		-57.6976	0.237419		-2.64264	3.06486e-05
	-0.840841	0.013103	0.0119755		-57.5743	0.237349			-0.540541	0.0865562	0.0665959		-57.1231	0.237234			-0.540541	0.122653	0.0953473		-57.6691	0.237413		-2.54254	3.01415e-05
	-0.740741	0.0131459	0.0120167		-57.5465	0.237337			-0.44044	0.0868402	0.0668505		-57.0736	0.237215			-0.44044	0.123063	0.0957141		-57.6396	0.237407		-2.44244	2.96429e-05
	-0.640641	0.0131889	0.0120581		-57.518	0.237325			-0.34034	0.0871254	0.0671061		-57.0229	0.237194			-0.34034	0.123476	0.0960825		-57.609	0.2374		-2.34234	2.91524e-05
	-0.540541	0.0132322	0.0120996		-57.4889	0.237312			-0.24024	0.0874119	0.0673628		-56.9712	0.237173			-0.24024	0.12389	0.0964524		-57.5773	0.237393		-2.24224	2.86701e-05
	-0.44044	0.0132756	0.0121414		-57.4592	0.237299			-0.14014	0.0876996	0.0676205		-56.9126	0.237148			-0.14014	0.124306	0.0968238		-57.5446	0.237385		-2.14214	2.81958e-05
	-0.34034	0.0133192	0.0121833		-57.4199	0.23728			-0.04004	0.0879886	0.0678794		-56.8527	0.237121			-0.04004	0.124723	0.0971967		-57.4912	0.237371		-2.04204	2.77293e-05
	-0.24024	0.0133631	0.0122254		-57.3796	0.23726			0.0600601	0.0882788	0.0681393		-56.7916	0.237094			0.0600601	0.125143	0.0975712		-57.4353	0.237356		-1.94194	2.72705e-05
	-0.14014	0.0134071	0.0122677		-57.3384	0.237239			0.16016	0.0885704	0.0684003		-56.7293	0.237064			0.16016	0.125564	0.0979472		-57.377	0.237339		-1.84184	2.68194e-05
	-0.04004	0.0134513	0.0123102		-57.2964	0.237217			0.26026	0.0888631	0.0686623		-56.6658	0.237034			0.26026	0.125987	0.0983248		-57.3165	0.237321		-1.74174	2.63756e-05
	0.0600601	0.0134957	0.0123528		-57.2534	0.237193			0.36036	0.0891572	0.0689255		-56.6012	0.237002			0.36036	0.126412	0.098704		-57.2538	0.2373		-1.64164	2.59393e-05
	0.16016	0.0135402	0.0123956		-57.2096	0.237168			0.46046	0.0894525	0.0691897		-56.5355	0.236968			0.46046	0.126839	0.0990847		-57.189	0.237278		-1.54154	2.55101e-05
	0.26026	0.013585	0.0124387		-57.1651	0.237141			0.560561	0.0897491	0.0694551		-56.4606	0.236928			0.560561	0.127267	0.099467		-57.1222	0.237255		-1.44144	2.50881e-05
	0.36036	0.01363	0.0124819		-57.1036	0.237102			0.660661	0.0900469	0.0697215		-56.3845	0.236887			0.660661	0.127697	0.0998508		-57.0289	0.23722		-1.34134	2.4673e-05
	0.46046	0.0136752	0.0125252		-57.0409	0.237061			0.760761	0.0903461	0.0699891		-56.3071	0.236844			0.760761	0.12813	0.100236		-56.9323	0.237181		-1.24124	2.42648e-05
	0.560561	0.0137205	0.0125688		-56.9769	0.237018			0.860861	0.0906465	0.0702578		-56.2285	0.236799			0.860861	0.128564	0.100623		-56.8324	0.237139		-1.14114	2.38633e-05
	0.660661	0.0137661	0.0126125		-56.9118	0.236971			0.960961	0.0909482	0.0705276		-56.1488	0.236751			0.960961	0.128999	0.101012		-56.7295	0.237093		-1.04104	2.34685e-05
	0.760761	0.0138118	0.0126565		-56.8455	0.236922			1.06106	0.0912513	0.0707985		-56.068	0.236702			1.06106	0.129437	0.101402		-56.6237	0.237044		-0.940941	2.30803e-05
	0.860861	0.0138578	0.0127006		-56.7782	0.23687			1.16116	0.0915556	0.0710705		-55.9861	0.236651			1.16116	0.129877	0.101794		-56.5152	0.23699		-0.840841	2.26984e-05
	0.960961	0.0139039	0.0127449		-56.7099	0.236815			1.26126	0.0918612	0.0713436		-55.892	0.23659			1.26126	0.130318	0.102188		-56.4041	0.236933		-0.740741	2.23229e-05
	1.06106	0.0139502	0.0127894		-56.6265	0.236745			1.36136	0.0921682	0.0716179		-55.7966	0.236527			1.36136	0.130761	0.102583		-56.2812	0.236866		-0.640641	2.19535e-05
	1.16116	0.0139968	0.0128341		-56.5418	0.236671			1.46146	0.0924764	0.0718933		-55.7001	0.236461			1.46146	0.131206	0.10298		-56.1556	0.236795		-0.540541	2.15903e-05
	1.26126	0.0140435	0.012879		-56.4558	0.236592			1.56156	0.092786	0.0721699		-55.6024	0.236393			1.56156	0.131653	0.103378		-56.0275	0.236718		-0.44044	2.12331e-05
	1.36136	0.0140905	0.012924		-56.3688	0.236509			1.66166	0.0930969	0.0724476		-55.5037	0.236321			1.66166	0.132102	0.103778		-55.8971	0.236637		-0.34034	2.08818e-05
	1.46146	0.0141376	0.0129693		-56.2807	0.236422			1.76176	0.0934091	0.0727264		-55.404	0.236248			1.76176	0.132553	0.10418		-55.7645	0.236551		-0.24024	2.05364e-05
	1.56156	0.0141849	0.0130147		-56.1916	0.236331			1.86186	0.0937227	0.0730064		-55.3033	0.236171			1.86186	0.133006	0.104583		-55.6298	0.23646		-0.14014	2.01966e-05
	1.66166	0.0142325	0.0130604		-56.1016	0.236235			1.96196	0.0940376	0.0732876		-55.1855	0.236079			1.96196	0.13346	0.104988		-55.4934	0.236364		-0.04004	1.98624e-05
	1.76176	0.0142802	0.0131062		-56.0107	0.236135			2.06206	0.0943538	0.0735699		-55.0666	0.235983			2.06206	0.133917	0.105395		-55.3359	0.236248		0.0600601	1.95338e-05
	1.86186	0.0143282	0.0131522		-55.9351	0.236049			2.16216	0.0946714	0.0738534		-54.9467	0.235883			2.16216	0.134376	0.105804		-55.1765	0.236126		0.16016	1.92106e-05
	1.96196	0.0143763	0.0131984		-55.8589	0.23596			2.26226	0.0949903	0.0741381		-54.8257	0.235779			2.26226	0.134836	0.106214		-55.0151	0.235997		0.26026	1.88928e-05
	2.06206	0.0144247	0.0132449		-55.7821	0.235868			2.36236	0.0953106	0.0744239		-54.7039	0.235672			2.36236	0.135298	0.106626		-54.852	0.235862		0.36036	1.85802e-05
	2.16216	0.0144733	0.0132915		-55.7048	0.235773			2.46246	0.0956323	0.0747109		-54.5812	0.235561			2.46246	0.135763	0.107039		-54.6874	0.23572		0.46046	1.82728e-05
	2.26226	0.014522	0.0133383		-55.627	0.235675			2.56256	0.0959553	0.0749991		-54.4577	0.235447			2.56256	0.136229	0.107454		-54.5214	0.235571		0.560561	1.79705e-05
	2.36236	0.014571	0.0133853		-55.5487	0.235574			2.66266	0.0962797	0.0752885		-54.3039	0.2353			2.66266	0.136698	0.107871		-54.3541	0.235415		0.660661	1.76732e-05
	2.46246	0.0146202	0.0134325		-55.4698	0.235469			2.76276	0.0966055	0.0755791		-54.1491	0.235147			2.76276	0.137168	0.10829		-54.1688	0.235236		0.760761	1.73808e-05
	2.56256	0.0146696	0.0134799		-55.3903	0.235362			2.86286	0.0969326	0.0758709		-53.9934	0.234989			2.86286	0.13764	0.108711		-53.9822	0.235049		0.860861	1.70932e-05
	2.66266	0.0147192	0.0135275		-55.3241	0.235271			2.96296	0.0972612	0.0761639		-53.8369	0.234824			2.96296	0.138115	0.109133		-53.7946	0.234854		0.960961	1.68104e-05
	2.76276	0.014769	0.0135753		-55.2574	0.235178			3.06306	0.0975911	0.0764582		-53.6796	0.234655			3.06306	0.138591	0.109557		-53.6061	0.234651		1.06106	1.65323e-05
	2.86286	0.014819	0.0136233		-55.1903	0.235082			3.16316	0.0979225	0.0767536		-53.5216	0.234479			3.16316	0.139069	0.109983		-53.4512	0.234479		1.16116	1.62588e-05
	2.96296	0.0148693	0.0136715		-55.1229	0.234984			3.26326	0.0982552	0.0770503		-53.363	0.234297			3.26326	0.13955	0.11041		-53.2958	0.234301		1.26126	1.59898e-05
	3.06306	0.0149197	0.0137199		-55.055	0.234885			3.36336	0.0985894	0.0773482		-53.1924	0.234097			3.36336	0.140032	0.11084		-53.14	0.234118		1.36136	1.57253e-05
	3.16316	0.0149704	0.0137685		-54.9867	0.234783			3.46346	0.098925	0.0776473		-53.0213	0.233889			3.46346	0.140517	0.111271		-52.9837	0.233929		1.46146	1.54651e-05
	3.26326	0.0150213	0.0138173		-54.9179	0.234679			3.56356	0.099262	0.0779477		-52.8496	0.233676			3.56356	0.141003	0.111704		-52.8271	0.233736		1.56156	1.52092e-05
	3.36336	0.0150724	0.0138663		-54.8487	0.234572			3.66366	0.0996004	0.0782493		-52.6775	0.233455			3.66366	0.141492	0.112139		-52.67	0.233536		1.66166	1.49576e-05
	3.46346	0.0151237	0.0139155		-54.7913	0.234483			3.76376	0.0999403	0.0785522		-52.5348	0.233268			3.76376	0.141983	0.112576		-52.5127	0.233332		1.76176	1.47101e-05
	3.56356	0.0151752	0.013965		-54.7336	0.234393			3.86386	0.100282	0.0788563		-52.3918	0.233076			3.86386	0.142476	0.113014		-52.382	0.233158		1.86186	1.44667e-05
	3.66366	0.015227	0.0140146		-54.6755	0.234301			3.96396	0.100624	0.0791617		-52.2485	0.23288			3.96396	0.14297	0.113454		-52.2512	0.232981		1.96196	1.42274e-05
	3.76376	0.015279	0.0140645		-54.617	0.234207			4.06406	0.100969	0.0794683		-52.105	0.23268			4.06406	0.143468	0.113897		-52.1201	0.2328		2.06206	1.3992e-05
	3.86386	0.0153312	0.0141145		-54.5581	0.234112			4.16416	0.101314	0.0797763		-51.9612	0.232475			4.16416	0.143967	0.114341		-51.9888	0.232616		2.16216	1.37605e-05
	3.96396	0.0153836	0.0141648		-54.4988	0.234016			4.26426	0.101661	0.0800855		-51.8171	0.232266			4.26426	0.144468	0.114786		-51.8573	0.232428		2.26226	1.35328e-05
	4.06406	0.0154362	0.0142153		-54.439	0.233918			4.36436	0.10201	0.080396		-51.6727	0.232052			4.36436	0.144971	0.115234		-51.7255	0.232236		2.36236	1.3309e-05
	4.16416	0.0154891	0.014266		-54.3787	0.233818			4.46446	0.10236	0.0807078		-51.5281	0.231834			4.46446	0.145477	0.115684		-51.5935	0.23204		2.46246	1.30888e-05
	4.26426	0.0155422	0.0143169		-54.3289	0.233736			4.56456	0.102712	0.0810209		-51.4087	0.231651			4.56456	0.145985	0.116136		-51.4612	0.231841		2.56256	1.28722e-05
	4.36436	0.0155955	0.014368		-54.2787	0.233652			4.66466	0.103065	0.0813353		-51.289	0.231464			4.66466	0.146495	0.116589		-51.3518	0.231674		2.66266	1.26592e-05
	4.46446	0.015649	0.0144194		-54.2281	0.233567			4.76476	0.103419	0.081651		-51.1691	0.231275			4.76476	0.147007	0.117045		-51.2421	0.231505		2.76276	1.24498e-05
	4.56456	0.0157028	0.0144709		-54.1772	0.233482			4.86486	0.103775	0.081968		-51.049	0.231083			4.86486	0.147521	0.117502		-51.1322	0.231333		2.86286	1.22438e-05
	4.66466	0.0157568	0.0145227		-54.1257	0.233395			4.96496	0.104133	0.0822864		-50.9286	0.230888			4.96496	0.148038	0.117961		-51.0221	0.231158		2.96296	1.20412e-05
	4.76476	0.015811	0.0145747		-54.0738	0.233307			5.06507	0.104492	0.082606		-50.8079	0.23069			5.06507	0.148557	0.118423		-50.9117	0.230981		3.06306	1.1842e-05
	4.86486	0.0158654	0.0146269		-54.0215	0.233218			5.16517	0.104853	0.0829271		-50.6868	0.230489			5.16517	0.149078	0.118886		-50.801	0.230801		3.16316	1.16461e-05
	4.96496	0.0159201	0.0146793		-53.9685	0.233128			5.26527	0.105215	0.0832494		-50.5654	0.230285			5.26527	0.149601	0.119351		-50.69	0.230619		3.26326	1.14534e-05
	5.06507	0.015975	0.014732		-53.9247	0.233054			5.36537	0.105579	0.0835731		-50.4435	0.230078			5.36537	0.150127	0.119818		-50.5787	0.230435		3.36336	1.12639e-05
	5.16517	0.0160302	0.0147849		-53.8805	0.232978			5.46547	0.105944	0.0838982		-50.343	0.229906			5.46547	0.150654	0.120287		-50.4861	0.23028		3.46346	1.10776e-05
	5.26527	0.0160856	0.014838		-53.8359	0.232902			5.56557	0.106311	0.0842247		-50.2422	0.229731			5.56557	0.151185	0.120759		-50.3932	0.230124		3.56356	1.08943e-05
	5.36537	0.0161412	0.0148913		-53.7908	0.232825			5.66567	0.106679	0.0845525		-50.141	0.229555			5.66567	0.151717	0.121232		-50.3	0.229965		3.66366	1.0714e-05
	5.46547	0.0161971	0.0149449		-53.7452	0.232748			5.76577	0.107049	0.0848817		-50.0395	0.229376			5.76577	0.152252	0.121707		-50.2065	0.229805		3.76376	1.05368e-05
	5.56557	0.0162532	0.0149987		-53.6991	0.23267			5.86587	0.107421	0.0852122		-49.9376	0.229195			5.86587	0.152789	0.122184		-50.1127	0.229644		3.86386	1.03625e-05
	5.66567	0.0163095	0.0150527		-53.6525	0.232591			5.96597	0.107794	0.0855442		-49.8352	0.229012			5.96597	0.153328	0.122664		-50.0185	0.22948		3.96396	1.0191e-05
	5.76577	0.0163661	0.0151069		-53.6054	0.232511			6.06607	0.108169	0.0858775		-49.7323	0.228828			6.06607	0.15387	0.123145		-49.9238	0.229315		4.06406	1.00224e-05
	5.86587	0.0164229	0.0151614		-53.5662	0.232445			6.16617	0.108545	0.0862123		-49.629	0.228641			6.16617	0.154414	0.123629		-49.8287	0.229148		4.16416	9.85659e-06
	5.96597	0.01648	0.0152161		-53.5265	0.232378			6.26627	0.108923	0.0865485		-49.525	0.228452			6.26627	0.15496	0.124114		-49.7496	0.229008		4.26426	9.69351e-06
	6.06607	0.0165373	0.015271		-53.4864	0.23231			6.36637	0.109302	0.0868861		-49.4386	0.228294			6.36637	0.155509	0.124602		-49.6701	0.228868		4.36436	9.53314e-06
	6.16617	0.0165948	0.0153262		-53.4458	0.232243			6.46647	0.109684	0.0872251		-49.3517	0.228134			6.46647	0.15606	0.125092		-49.5903	0.228726		4.46446	9.37541e-06
	6.26627	0.0166526	0.0153816		-53.4047	0.232174			6.56657	0.110066	0.0875656		-49.2643	0.227973			6.56657	0.156614	0.125584		-49.5101	0.228582		4.56456	9.2203e-06
	6.36637	0.0167107	0.0154373		-53.3631	0.232105			6.66667	0.110451	0.0879075		-49.1765	0.227811			6.66667	0.15717	0.126078		-49.4294	0.228438		4.66466	9.06775e-06
	6.46647	0.016769	0.0154932		-53.3209	0.232036			6.76677	0.110837	0.0882509		-49.0881	0.227647			6.76677	0.157728	0.126574		-49.3482	0.228292		4.76476	8.91772e-06
	6.56657	0.0168276	0.0155493		-53.2781	0.231966			6.86687	0.111225	0.0885957		-48.9992	0.227482			6.86687	0.158289	0.127072		-49.2666	0.228145		4.86486	8.77018e-06
	6.66667	0.0168864	0.0156057		-53.2423	0.231908			6.96697	0.111614	0.088942		-48.9096	0.227315			6.96697	0.158853	0.127573		-49.1844	0.227997		4.96496	8.62508e-06
	6.76677	0.0169454	0.0156623		-53.2061	0.231849			7.06707	0.112005	0.0892897		-48.8194	0.227146			7.06707	0.159419	0.128075		-49.116	0.227874		5.06507	8.48238e-06
	6.86687	0.0170047	0.0157191		-53.1694	0.23179			7.16717	0.112398	0.089639		-48.7285	0.226976			7.16717	0.159987	0.12858		-49.0472	0.227749		5.16517	8.34204e-06
	6.96697	0.0170643	0.0157762		-53.1322	0.23173			7.26727	0.112793	0.0899897		-48.6529	0.226835			7.26727	0.160558	0.129087		-48.978	0.227624		5.26527	8.20402e-06
	7.06707	0.0171241	0.0158335		-53.0944	0.231671			7.36737	0.113189	0.0903419		-48.5768	0.226693			7.36737	0.161131	0.129597		-48.9082	0.227498		5.36537	8.06829e-06
	7.16717	0.0171842	0.0158911		-53.0561	0.23161			7.46747	0.113587	0.0906956		-48.5001	0.226549			7.46747	0.161707	0.130108		-48.838	0.227371		5.46547	7.9348e-06
	7.26727	0.0172445	0.015949		-53.0172	0.23155			7.56757	0.113986	0.0910509		-48.4228	0.226405			7.56757	0.162286	0.130622		-48.7673	0.227243		5.56557	7.80352e-06
	7.36737	0.0173051	0.0160071		-52.9777	0.231489			7.66767	0.114388	0.0914077		-48.3449	0.226259			7.66767	0.162867	0.131138		-48.696	0.227114		5.66567	7.67441e-06
	7.46747	0.017366	0.0160654		-52.9445	0.231438			7.76777	0.114791	0.091766		-48.2663	0.226112			7.76777	0.16345	0.131657		-48.6241	0.226984		5.76577	7.54744e-06
	7.56757	0.0174271	0.016124		-52.9108	0.231386			7.86787	0.115196	0.0921258		-48.187	0.225964			7.86787	0.164036	0.132177		-48.5642	0.226876		5.86587	7.42257e-06
	7.66767	0.0174885	0.0161828		-52.8765	0.231335			7.96797	0.115602	0.0924872		-48.1069	0.225815			7.96797	0.164625	0.1327		-48.5038	0.226767		5.96597	7.29977e-06
	7.76777	0.0175502	0.0162419		-52.8418	0.231283			8.06807	0.116011	0.0928501		-48.0261	0.225665			8.06807	0.165217	0.133225		-48.4429	0.226658		6.06607	7.17899e-06
	7.86787	0.0176121	0.0163013		-52.8065	0.231231			8.16817	0.116421	0.0932146		-47.9585	0.22554			8.16817	0.165811	0.133753		-48.3815	0.226548		6.16617	7.06022e-06
	7.96797	0.0176743	0.0163609		-52.7706	0.231178			8.26827	0.116833	0.0935807		-47.8904	0.225414			8.26827	0.166407	0.134283		-48.3196	0.226437		6.26627	6.94341e-06
	8.06807	0.0177368	0.0164207		-52.7341	0.231126			8.36837	0.117247	0.0939484		-47.8216	0.225288			8.36837	0.167007	0.134815		-48.2571	0.226326		6.36637	6.82853e-06
	8.16817	0.0177996	0.0164809		-52.6969	0.231072			8.46847	0.117662	0.0943176		-47.7522	0.22516			8.46847	0.167609	0.13535		-48.194	0.226214		6.46647	6.71555e-06
	8.26827	0.0178626	0.0165413		-52.6655	0.231028			8.56857	0.118079	0.0946885		-47.682	0.225032			8.56857	0.168214	0.135887		-48.1303	0.226101		6.56657	6.60444e-06
	8.36837	0.0179259	0.0166019		-52.6336	0.230983			8.66867	0.118499	0.0950609		-47.6111	0.224903			8.66867	0.168821	0.136426		-48.077	0.226007		6.66667	6.49518e-06
	8.46847	0.0179894	0.0166629		-52.6011	0.230938			8.76877	0.11892	0.095435		-47.5394	0.224773			8.76877	0.169432	0.136968		-48.0233	0.225913		6.76677	6.38771e-06
	8.56857	0.0180533	0.016724		-52.5681	0.230893			8.86887	0.119343	0.0958107		-47.4668	0.224642			8.86887	0.170045	0.137513		-47.969	0.225818		6.86687	6.28203e-06
	8.66867	0.0181174	0.0167855		-52.5345	0.230848			8.96897	0.119767	0.0961881		-47.3934	0.224511			8.96897	0.17066	0.138059		-47.9142	0.225723		6.96697	6.17809e-06
	8.76877	0.0181818	0.0168472		-52.5003	0.230802			9.06907	0.120194	0.0965671		-47.3318	0.224401			9.06907	0.171279	0.138609		-47.8588	0.225627		7.06707	6.07588e-06
	8.86887	0.0182465	0.0169092		-52.4655	0.230756			9.16917	0.120622	0.0969477		-47.2696	0.224291			9.16917	0.1719	0.13916		-47.8028	0.225531		7.16717	5.97535e-06
	8.96897	0.0183115	0.0169715		-52.4299	0.23071			9.26927	0.121053	0.09733		-47.2067	0.22418			9.26927	0.172524	0.139714		-47.7463	0.225434		7.26727	5.87649e-06
	9.06907	0.0183768	0.017034		-52.3997	0.230672			9.36937	0.121485	0.097714		-47.143	0.224068			9.36937	0.173151	0.140271		-47.689	0.225337		7.36737	5.77927e-06
	9.16917	0.0184424	0.0170969		-52.369	0.230633			9.46947	0.121919	0.0980997		-47.0785	0.223956			9.46947	0.173781	0.14083		-47.641	0.225256		7.46747	5.68365e-06
	9.26927	0.0185082	0.0171599		-52.3378	0.230594			9.56957	0.122355	0.0984871		-47.0133	0.223843			9.56957	0.174414	0.141392		-47.5924	0.225174		7.56757	5.58961e-06
	9.36937	0.0185744	0.0172233		-52.3059	0.230554			9.66967	0.122793	0.0988761		-46.9472	0.223729			9.66967	0.17505	0.141956		-47.5434	0.225092		7.66767	5.49714e-06
	9.46947	0.0186408	0.017287		-52.2734	0.230515			9.76977	0.123233	0.0992669		-46.8802	0.223615			9.76977	0.175688	0.142523		-47.4938	0.22501		7.76777	5.40619e-06
	9.56957	0.0187075	0.0173509		-52.2403	0.230475			9.86987	0.123675	0.0996594		-46.8122	0.2235			9.86987	0.17633	0.143093		-47.4436	0.224928		7.86787	5.31674e-06
	9.66967	0.0187745	0.0174151		-52.2065	0.230436			9.96997	0.124119	0.100054		-46.7549	0.223404			9.96997	0.176974	0.143665		-47.3928	0.224845		7.96797	5.22878e-06
	9.76977	0.0188419	0.0174797		-52.172	0.230395			10.0701	0.124565	0.10045		-46.6968	0.223307			10.0701	0.177621	0.144239		-47.3413	0.224761		8.06807	5.14227e-06
	9.86987	0.0189095	0.0175444		-52.1367	0.230355			10.1702	0.125013	0.100847		-46.638	0.22321			10.1702	0.178272	0.144817		-47.2892	0.224678		8.16817	5.05719e-06
	9.96997	0.0189774	0.0176095		-52.1073	0.230322			10.2703	0.125463	0.101247		-46.5784	0.223113			10.2703	0.178925	0.145397		-47.2453	0.224608		8.26827	4.97352e-06
	10.0701	0.0190457	0.0176749		-52.0774	0.230289			10.3704	0.125915	0.101648		-46.5179	0.223014			10.3704	0.179582	0.145979		-47.2008	0.224537		8.36837	4.89123e-06
	10.1702	0.0191142	0.0177406		-52.0469	0.230256			10.4705	0.126369	0.102051		-46.4566	0.222916			10.4705	0.180241	0.146564		-47.1559	0.224467		8.46847	4.81031e-06
	10.2703	0.0191831	0.0178065		-52.0158	0.230222			10.5706	0.126825	0.102456		-46.3944	0.222817			10.5706	0.180903	0.147152		-47.1103	0.224396		8.56857	4.73072e-06
	10.3704	0.0192522	0.0178728		-51.9841	0.230188			10.6707	0.127283	0.102863		-46.3313	0.222717			10.6707	0.181569	0.147743		-47.0642	0.224325		8.66867	4.65245e-06
	10.4705	0.0193217	0.0179394		-51.9516	0.230155			10.7708	0.127743	0.103271		-46.2671	0.222617			10.7708	0.182238	0.148337		-47.0174	0.224254		8.76877	4.57548e-06
	10.5706	0.0193915	0.0180062		-51.9184	0.230121			10.8709	0.128205	0.103682		-46.2019	0.222516			10.8709	0.182909	0.148933		-46.97	0.224182		8.86887	4.49978e-06
	10.6707	0.0194616	0.0180734		-51.8845	0.230087			10.971	0.128669	0.104094		-46.1477	0.222433			10.971	0.183584	0.149532		-46.9219	0.22411		8.96897	4.42533e-06
	10.7708	0.019532	0.0181408		-51.8498	0.230052			11.0711	0.129135	0.104508		-46.0927	0.222349			11.0711	0.184262	0.150134		-46.873	0.224038		9.06907	4.35211e-06
	10.8709	0.0196027	0.0182086		-51.8208	0.230024			11.1712	0.129604	0.104924		-46.0369	0.222266			11.1712	0.184944	0.150738		-46.8327	0.223979		9.16917	4.28011e-06
	10.971	0.0196738	0.0182767		-51.7911	0.229996			11.2713	0.130074	0.105342		-45.9802	0.222182			11.2713	0.185628	0.151346		-46.7919	0.223919		9.26927	4.20929e-06
	11.0711	0.0197451	0.018345		-51.7609	0.229967			11.3714	0.130547	0.105761		-45.9227	0.222097			11.3714	0.186316	0.151956		-46.7505	0.22386		9.36937	4.13965e-06
	11.1712	0.0198168	0.0184137		-51.73	0.229939			11.4715	0.131022	0.106183		-45.8642	0.222012			11.4715	0.187007	0.152569		-46.7085	0.2238		9.46947	4.07116e-06
	11.2713	0.0198889	0.0184827		-51.6984	0.22991			11.5716	0.131499	0.106606		-45.8048	0.221927			11.5716	0.187701	0.153185		-46.6659	0.22374		9.56957	4.0038e-06
	11.3714	0.0199612	0.0185521		-51.6662	0.229881			11.6717	0.131978	0.107032		-45.7444	0.221841			11.6717	0.188398	0.153804		-46.6226	0.22368		9.66967	3.93756e-06
	11.4715	0.0200339	0.0186217		-51.6331	0.229852			11.7718	0.132459	0.107459		-45.6829	0.221755			11.7718	0.189099	0.154426		-46.5787	0.22362		9.76977	3.87242e-06
	11.5716	0.0201069	0.0186917		-51.5993	0.229823			11.8719	0.132943	0.107888		-45.6203	0.221668			11.8719	0.189803	0.155051		-46.534	0.223559		9.86987	3.80835e-06
	11.6717	0.0201803	0.0187619		-51.5646	0.229794			11.972	0.133429	0.10832		-45.568	0.221597			11.972	0.19051	0.155679		-46.4886	0.223499		9.96997	3.74534e-06
	11.7718	0.020254	0.0188325		-51.5355	0.229769			12.0721	0.133917	0.108753		-45.5149	0.221525			12.0721	0.191221	0.156309		-46.451	0.223449		10.0701	3.68337e-06
	11.8719	0.020328	0.0189034		-51.5057	0.229745			12.1722	0.134407	0.109188		-45.461	0.221453			12.1722	0.191935	0.156943		-46.4128	0.223399		10.1702	3.62243e-06
	11.972	0.0204024	0.0189747		-51.4754	0.229721			12.2723	0.1349	0.109625		-45.4062	0.22138			12.2723	0.192653	0.15758		-46.374	0.223349		10.2703	3.5625e-06
	12.0721	0.0204771	0.0190463		-51.4443	0.229696			12.3724	0.135395	0.110065		-45.3504	0.221307			12.3724	0.193374	0.15822		-46.3347	0.223298		10.3704	3.50356e-06
	12.1722	0.0205522	0.0191182		-51.4125	0.229672			12.4725	0.135892	0.110506		-45.2937	0.221234			12.4725	0.194099	0.158863		-46.2947	0.223248		10.4705	3.44559e-06
	12.2723	0.0206276	0.0191904		-51.3799	0.229647			12.5726	0.136391	0.110949		-45.2359	0.221161			12.5726	0.194827	0.159509		-46.254	0.223197		10.5706	3.38858e-06
	12.3724	0.0207033	0.019263		-51.3466	0.229622			12.6727	0.136893	0.111395		-45.1771	0.221087			12.6727	0.195558	0.160158		-46.2126	0.223147		10.6707	3.33252e-06
	12.4725	0.0207795	0.0193359		-51.3124	0.229597			12.7728	0.137397	0.111842		-45.1171	0.221013			12.7728	0.196293	0.16081		-46.1705	0.223096		10.7708	3.27738e-06
	12.5726	0.0208559	0.0194092		-51.2774	0.229572			12.8729	0.137903	0.112292		-45.056	0.220938			12.8729	0.197032	0.161465		-46.1276	0.223044		10.8709	3.22316e-06
	12.6727	0.0209328	0.0194828		-51.2478	0.229552			12.973	0.138412	0.112743		-45.0047	0.220877			12.973	0.197774	0.162124		-46.0918	0.223002		10.971	3.16983e-06
	12.7728	0.02101	0.0195567		-51.2176	0.229531			13.0731	0.138923	0.113197		-44.9525	0.220815			13.0731	0.19852	0.162786		-46.0555	0.22296		11.0711	3.11739e-06
	12.8729	0.0210875	0.019631		-51.1867	0.22951			13.1732	0.139437	0.113653		-44.8994	0.220753			13.1732	0.199269	0.163451		-46.0186	0.222918		11.1712	3.06581e-06
	12.973	0.0211654	0.0197056		-51.1551	0.229489			13.2733	0.139953	0.114111		-44.8454	0.22069			13.2733	0.200023	0.164119		-45.981	0.222875		11.2713	3.01509e-06
	13.0731	0.0212437	0.0197806		-51.1228	0.229468			13.3734	0.140471	0.114571		-44.7904	0.220627			13.3734	0.200779	0.16479		-45.9428	0.222832		11.3714	2.9652e-06
	13.1732	0.0213223	0.019856		-51.0896	0.229447			13.4735	0.140992	0.115033		-44.7344	0.220564			13.4735	0.20154	0.165465		-45.9039	0.22279		11.4715	2.91614e-06
	13.2733	0.0214014	0.0199317		-51.0556	0.229425			13.5736	0.141516	0.115497		-44.6773	0.220501			13.5736	0.202304	0.166143		-45.8642	0.222747		11.5716	2.8679e-06
	13.3734	0.0214808	0.0200077		-51.0208	0.229404			13.6737	0.142041	0.115964		-44.619	0.220437			13.6737	0.203072	0.166825		-45.8238	0.222704		11.6717	2.82045e-06
	13.4735	0.0215605	0.0200841		-50.985	0.229383			13.7738	0.14257	0.116433		-44.5596	0.220373			13.7738	0.203844	0.167509		-45.7827	0.22266		11.7718	2.77378e-06
	13.5736	0.0216407	0.0201609		-50.9548	0.229365			13.8739	0.1431	0.116904		-44.499	0.220309			13.8739	0.20462	0.168198		-45.7481	0.222625		11.8719	2.72789e-06
	13.6737	0.0217212	0.020238		-50.9238	0.229347			13.974	0.143634	0.117377		-44.4479	0.220256			13.974	0.205399	0.168889		-45.713	0.222589		11.972	2.68276e-06
	13.7738	0.0218021	0.0203155		-50.8922	0.229329			14.0741	0.14417	0.117853		-44.3958	0.220202			14.0741	0.206183	0.169584		-45.6772	0.222553		12.0721	2.63837e-06
	13.8739	0.0218834	0.0203934		-50.8598	0.229311			14.1742	0.144708	0.11833		-44.3428	0.220148			14.1742	0.20697	0.170283		-45.6408	0.222517		12.1722	2.59472e-06
	13.974	0.0219651	0.0204717		-50.8266	0.229293			14.2743	0.145249	0.118811		-44.2888	0.220094			14.2743	0.207761	0.170985		-45.6037	0.222481		12.2723	2.55179e-06
	14.0741	0.0220472	0.0205503		-50.7926	0.229275			14.3744	0.145793	0.119293		-44.2337	0.22004			14.3744	0.208556	0.17169		-45.5659	0.222445		12.3724	2.50957e-06
	14.1742	0.0221297	0.0206293		-50.7577	0.229256			14.4745	0.146339	0.119778		-44.1776	0.219985			14.4745	0.209355	0.172399		-45.5274	0.222408		12.4725	2.46805e-06
	14.2743	0.0222126	0.0207087		-50.7219	0.229238			14.5746	0.146888	0.120265		-44.1203	0.21993			14.5746	0.210158	0.173112		-45.488	0.222372		12.5726	2.42722e-06
	14.3744	0.0222958	0.0207884		-50.6852	0.22922			14.6747	0.147439	0.120754		-44.0619	0.219875			14.6747	0.210966	0.173828		-45.4479	0.222335		12.6727	2.38706e-06
	14.4745	0.0223795	0.0208686		-50.654	0.229204			14.7748	0.147993	0.121246		-44.0022	0.21982			14.7748	0.211777	0.174547		-45.414	0.222305		12.7728	2.34757e-06
	14.5746	0.0224636	0.0209491		-50.622	0.229189			14.8749	0.14855	0.12174		-43.9412	0.219765			14.8749	0.212592	0.175271		-45.3795	0.222274		12.8729	2.30873e-06
	14.6747	0.0225481	0.0210301		-50.5894	0.229173			14.975	0.14911	0.122236		-43.8895	0.219718			14.975	0.213412	0.175998		-45.3444	0.222244		12.973	2.27053e-06
	14.7748	0.022633	0.0211114		-50.5559	0.229158			15.0751	0.149672	0.122735		-43.8369	0.219672			15.0751	0.214235	0.176728		-45.3086	0.222213		13.0731	2.23296e-06
	14.8749	0.0227183	0.0211931		-50.5216	0.229142			15.1752	0.150237	0.123237		-43.7832	0.219625			15.1752	0.215063	0.177463		-45.2721	0.222183		13.1732	2.19602e-06
	14.975	0.022804	0.0212752		-50.4865	0.229127			15.2753	0.150805	0.12374		-43.7285	0.219578			15.2753	0.215895	0.178201		-45.2348	0.222152		13.2733	2.15969e-06
	15.0751	0.0228902	0.0213578		-50.4504	0.229111			15.3754	0.151375	0.124247		-43.6727	0.219531			15.3754	0.216732	0.178943		-45.1968	0.222121		13.3734	2.12395e-06
	15.1752	0.0229768	0.0214407		-50.4134	0.229095			15.4755	0.151949	0.124755		-43.6157	0.219483			15.4755	0.217572	0.179689		-45.1579	0.22209		13.4735	2.08881e-06
	15.2753	0.0230638	0.021524		-50.3754	0.229079			15.5756	0.152525	0.125266		-43.5576	0.219436			15.5756	0.218417	0.180438		-45.1182	0.222059		13.5736	2.05425e-06
	15.3754	0.0231512	0.0216078		-50.3431	0.229066			15.6757	0.153104	0.12578		-43.4983	0.219388			15.6757	0.219267	0.181192		-45.0845	0.222033		13.6737	2.02027e-06
	15.4755	0.0232391	0.0216919		-50.3101	0.229052			15.7758	0.153686	0.126296		-43.4376	0.21934			15.7758	0.22012	0.181949		-45.0502	0.222007		13.7738	1.98684e-06
	15.5756	0.0233274	0.0217765		-50.2762	0.229039			15.8759	0.154271	0.126815		-43.3756	0.219292			15.8759	0.220979	0.18271		-45.0152	0.221981		13.8739	1.95397e-06
	15.6757	0.0234161	0.0218615		-50.2415	0.229026			15.976	0.154858	0.127337		-43.3122	0.219243			15.976	0.221841	0.183475		-44.9795	0.221955		13.974	1.92164e-06
	15.7758	0.0235053	0.0219469		-50.206	0.229012			16.0761	0.155449	0.127861		-43.2591	0.219203			16.0761	0.222708	0.184244		-44.9431	0.221929		14.0741	1.88985e-06
	15.8759	0.0235949	0.0220327		-50.1696	0.228999			16.1762	0.156042	0.128387		-43.205	0.219163			16.1762	0.22358	0.185018		-44.9059	0.221902		14.1742	1.85858e-06
	15.976	0.023685	0.022119		-50.1322	0.228985			16.2763	0.156639	0.128916		-43.1498	0.219123			16.2763	0.224456	0.185795		-44.8678	0.221876		14.2743	1.82783e-06
	16.0761	0.0237755	0.0222057		-50.0938	0.228971			16.3764	0.157238	0.129448		-43.0935	0.219082			16.3764	0.225337	0.186576		-44.829	0.22185		14.3744	1.79759e-06
	16.1762	0.0238665	0.0222928		-50.0544	0.228958			16.4765	0.157841	0.129983		-43.036	0.219042			16.4765	0.226222	0.187361		-44.7892	0.221823		14.4745	1.76785e-06
	16.2763	0.0239579	0.0223804		-50.0209	0.228946			16.5766	0.158446	0.13052		-42.9773	0.219001			16.5766	0.227112	0.188151		-44.7553	0.221801		14.5746	1.7386e-06
	16.3764	0.0240498	0.0224684		-49.9865	0.228935			16.6767	0.159055	0.13106		-42.9174	0.21896			16.6767	0.228007	0.188944		-44.7208	0.221779		14.6747	1.70983e-06
	16.4765	0.0241421	0.0225569		-49.9513	0.228923			16.7768	0.159666	0.131602		-42.8561	0.218919			16.7768	0.228906	0.189742		-44.6855	0.221757		14.7748	1.68155e-06
	16.5766	0.024235	0.0226458		-49.9153	0.228912			16.8769	0.160281	0.132148		-42.7935	0.218877			16.8769	0.22981	0.190544		-44.6495	0.221734		14.8749	1.65372e-06
	16.6767	0.0243283	0.0227351		-49.8784	0.2289			16.977	0.160899	0.132696		-42.7294	0.218836			16.977	0.230719	0.191351		-44.6127	0.221712		14.975	1.62636e-06
	16.7768	0.024422	0.0228249		-49.8405	0.228888			17.0771	0.16152	0.133247		-42.6639	0.218794			17.0771	0.231633	0.192161		-44.5751	0.221689		15.0751	1.59946e-06
	16.8769	0.0245163	0.0229152		-49.8017	0.228876			17.1772	0.162144	0.1338		-42.6088	0.218759			17.1772	0.232552	0.192976		-44.5366	0.221667		15.1752	1.57299e-06
	16.977	0.024611	0.0230059		-49.7618	0.228865			17.2773	0.162771	0.134357		-42.5526	0.218725			17.2773	0.233476	0.193795		-44.4973	0.221644		15.2753	1.54697e-06
	17.0771	0.0247062	0.0230971		-49.7209	0.228853			17.3774	0.163402	0.134916		-42.4953	0.21869			17.3774	0.234404	0.194619		-44.457	0.221621		15.3754	1.52137e-06
	17.1772	0.0248019	0.0231887		-49.6788	0.228841			17.4775	0.164036	0.135478		-42.4368	0.218655			17.4775	0.235338	0.195447		-44.4157	0.221599		15.4755	1.4962e-06
	17.2773	0.0248981	0.0232809		-49.6436	0.228831			17.5776	0.164673	0.136043		-42.377	0.21862			17.5776	0.236277	0.19628		-44.3811	0.22158		15.5756	1.47145e-06
	17.3774	0.0249948	0.0233735		-49.6076	0.228821			17.6777	0.165313	0.136611		-42.316	0.218584			17.6777	0.23722	0.197117		-44.3458	0.221561		15.6757	1.4471e-06
	17.4775	0.0250919	0.0234666		-49.5708	0.228811			17.7778	0.165957	0.137182		-42.2536	0.218549			17.7778	0.238169	0.197958		-44.3097	0.221542		15.7758	1.42316e-06
	17.5776	0.0251896	0.0235601		-49.533	0.228801			17.8779	0.166604	0.137756		-42.1898	0.218513			17.8779	0.239123	0.198805		-44.2728	0.221523		15.8759	1.39961e-06
	17.6777	0.0252878	0.0236542		-49.4943	0.228791			17.978	0.167254	0.138333		-42.1246	0.218477			17.978	0.240082	0.199655		-44.2351	0.221505		15.976	1.37646e-06
	17.7778	0.0253865	0.0237487		-49.4547	0.228781			18.0781	0.167907	0.138913		-42.0579	0.218441			18.0781	0.241047	0.200511		-44.1965	0.221486		16.0761	1.35368e-06
	17.8779	0.0254858	0.0238437		-49.414	0.228771			18.1782	0.168565	0.139496		-41.9896	0.218405			18.1782	0.242017	0.201371		-44.1571	0.221466		16.1762	1.33129e-06
	17.978	0.0255855	0.0239392		-49.3722	0.228761			18.2783	0.169225	0.140082		-41.9318	0.218375			18.2783	0.242992	0.202236		-44.1166	0.221447		16.2763	1.30926e-06
	18.0781	0.0256857	0.0240353		-49.3293	0.228751			18.3784	0.169889	0.140671		-41.8728	0.218345			18.3784	0.243972	0.203105		-44.0752	0.221428		16.3764	1.2876e-06
	18.1782	0.0257865	0.0241318		-49.2853	0.228741			18.4785	0.170557	0.141263		-41.8126	0.218314			18.4785	0.244958	0.20398		-44.0327	0.221409		16.4765	1.2663e-06
	18.2783	0.0258879	0.0242288		-49.2484	0.228733			18.5786	0.171227	0.141858		-41.7511	0.218284			18.5786	0.245949	0.204859		-43.997	0.221393		16.5766	1.24535e-06
	18.3784	0.0259897	0.0243264		-49.2107	0.228724			18.6787	0.171902	0.142456		-41.6883	0.218253			18.6787	0.246946	0.205743		-43.9606	0.221377		16.6767	1.22474e-06
	18.4785	0.0260921	0.0244244		-49.1721	0.228716			18.7788	0.17258	0.143058		-41.6242	0.218223			18.7788	0.247948	0.206632		-43.9233	0.221361		16.7768	1.20448e-06
	18.5786	0.026195	0.024523		-49.1326	0.228707			18.8789	0.173262	0.143662		-41.5586	0.218192			18.8789	0.248956	0.207526		-43.8852	0.221345		16.8769	1.18455e-06
	18.6787	0.0262985	0.0246221		-49.0921	0.228699			18.979	0.173947	0.14427		-41.4915	0.21816			18.979	0.24997	0.208425		-43.8462	0.221329		16.977	1.16495e-06
	18.7788	0.0264025	0.0247218		-49.0505	0.22869			19.0791	0.174636	0.144881		-41.4229	0.218129			19.0791	0.250989	0.209329		-43.8063	0.221313		17.0771	1.14568e-06
	18.8789	0.0265071	0.0248219		-49.008	0.228682			19.1792	0.175329	0.145496		-41.3527	0.218098			19.1792	0.252014	0.210238		-43.7654	0.221297		17.1772	1.12672e-06
	18.979	0.0266123	0.0249226		-48.9643	0.228673			19.2793	0.176025	0.146113		-41.2808	0.218066			19.2793	0.253045	0.211152		-43.7236	0.221281		17.2773	1.10808e-06
	19.0791	0.026718	0.0250239		-48.9194	0.228664			19.3794	0.176725	0.146734		-41.2072	0.218034			19.3794	0.254082	0.212072		-43.6807	0.221264		17.3774	1.08975e-06
	19.1792	0.0268243	0.0251257		-48.8734	0.228656			19.4795	0.177429	0.147359		-41.1455	0.218008			19.4795	0.255124	0.212996		-43.6366	0.221248		17.4775	1.07172e-06
	19.2793	0.0269311	0.025228		-48.8348	0.228649			19.5796	0.178137	0.147986		-41.0825	0.217982			19.5796	0.256172	0.213926		-43.5995	0.221235		17.5776	1.05399e-06
	19.3794	0.0270386	0.0253309		-48.7952	0.228641			19.6797	0.178848	0.148617		-41.0182	0.217956			19.6797	0.257227	0.214861		-43.5615	0.221221		17.6777	1.03655e-06
	19.4795	0.0271466	0.0254343		-48.7548	0.228634			19.7798	0.179563	0.149252		-40.9525	0.217929			19.7798	0.258287	0.215802		-43.5226	0.221207		17.7778	1.0194e-06
	19.5796	0.0272552	0.0255384		-48.7134	0.228627			19.8799	0.180283	0.14989		-40.8854	0.217902			19.8799	0.259354	0.216748		-43.4829	0.221194		17.8779	1.00253e-06
	19.6797	0.0273644	0.0256429		-48.671	0.22862			19.98	0.181006	0.150531		-40.8168	0.217876			19.98	0.260426	0.217699		-43.4422	0.22118		17.978	9.85946e-07
	19.7798	0.0274742	0.0257481		-48.6275	0.228612			20.0801	0.181733	0.151176		-40.7467	0.217849			20.0801	0.261505	0.218656		-43.4006	0.221166		18.0781	9.69634e-07
	19.8799	0.0275846	0.0258538		-48.583	0.228605			20.1802	0.182464	0.151825		-40.675	0.217822			20.1802	0.26259	0.219618		-43.358	0.221153		18.1782	9.53591e-07
	19.98	0.0276956	0.0259601		-48.5373	0.228598			20.2803	0.183199	0.152477		-40.6016	0.217794			20.2803	0.263682	0.220586		-43.3143	0.221139		18.2783	9.37814e-07
	20.0801	0.0278072	0.026067		-48.4904	0.22859			20.3804	0.183938	0.153132		-40.5264	0.217767			20.3804	0.264779	0.221559		-43.2695	0.221125		18.3784	9.22298e-07
	20.1802	0.0279194	0.0261745		-48.4423	0.228583			20.4805	0.184681	0.153791		-40.4495	0.21774			20.4805	0.265883	0.222539		-43.2235	0.221111		18.4785	9.07039e-07
	20.2803	0.0280322	0.0262826		-48.4018	0.228577			20.5806	0.185429	0.154454		-40.3707	0.217712			20.5806	0.266994	0.223524		-43.1845	0.2211		18.5786	8.92032e-07
	20.3804	0.0281457	0.0263912		-48.3604	0.22857			20.6807	0.18618	0.155121		-40.304	0.217689			20.6807	0.268111	0.224514		-43.1446	0.221088		18.6787	8.77273e-07
	20.4805	0.0282598	0.0265005		-48.318	0.228564			20.7808	0.186936	0.155791		-40.236	0.217666			20.7808	0.269235	0.225511		-43.1039	0.221076		18.7788	8.62759e-07
	20.5806	0.0283746	0.0266104		-48.2746	0.228558			20.8809	0.187696	0.156465		-40.1665	0.217643			20.8809	0.270365	0.226513		-43.0622	0.221065		18.8789	8.48485e-07
	20.6807	0.0284899	0.0267209		-48.2302	0.228552			20.981	0.18846	0.157143		-40.0955	0.217619			20.981	0.271502	0.227521		-43.0195	0.221053		18.979	8.34446e-07
	20.7808	0.028606	0.026832		-48.1847	0.228545			21.0811	0.189228	0.157824		-40.0229	0.217596			21.0811	0.272645	0.228536		-42.9758	0.221041		19.0791	8.20641e-07
	20.8809	0.0287227	0.0269438		-48.1381	0.228539			21.1812	0.190001	0.15851		-39.9487	0.217572			21.1812	0.273796	0.229556		-42.931	0.221029		19.1792	8.07063e-07
	20.981	0.02884	0.0270562		-48.0902	0.228533			21.2813	0.190778	0.159199		-39.8729	0.217549			21.2813	0.274953	0.230582		-42.8851	0.221018		19.2793	7.9371e-07
	21.0811	0.028958	0.0271692		-48.0412	0.228526			21.3814	0.19156	0.159892		-39.7953	0.217525			21.3814	0.276117	0.231615		-42.838	0.221006		19.3794	7.80578e-07
	21.1812	0.0290767	0.0272828		-47.9908	0.22852			21.4815	0.192346	0.160589		-39.7159	0.217501			21.4815	0.277289	0.232654		-42.7897	0.220994		19.4795	7.67664e-07
	21.2813	0.029196	0.0273971		-47.9485	0.228515			21.5816	0.193136	0.16129		-39.6346	0.217477			21.5816	0.278467	0.233699		-42.7485	0.220984		19.5796	7.54963e-07
	21.3814	0.0293161	0.0275121		-47.9052	0.228509			21.6817	0.193931	0.161995		-39.5513	0.217452			21.6817	0.279652	0.23475		-42.7064	0.220974		19.6797	7.42472e-07
	21.4815	0.0294368	0.0276277		-47.8609	0.228504			21.7818	0.19473	0.162704		-39.466	0.217428			21.7818	0.280845	0.235807		-42.6634	0.220964		19.7798	7.30188e-07
	21.5816	0.0295582	0.027744		-47.8155	0.228499			21.8819	0.195534	0.163417		-39.3786	0.217403			21.8819	0.282045	0.236871		-42.6193	0.220954		19.8799	7.18107e-07
	21.6817	0.0296803	0.0278609		-47.7691	0.228493			21.982	0.196343	0.164134		-39.3046	0.217383			21.982	0.283252	0.237942		-42.5742	0.220944		19.98	7.06226e-07
	21.7818	0.0298031	0.0279785		-47.7216	0.228488			22.0821	0.197156	0.164856		-39.2291	0.217362			22.0821	0.284466	0.239019		-42.528	0.220933		20.0801	6.94541e-07
	21.8819	0.0299266	0.0280968		-47.6729	0.228482			22.1822	0.197974	0.165581		-39.1519	0.217342			22.1822	0.285688	0.240103		-42.4807	0.220923		20.1802	6.8305e-07
	21.982	0.0300509	0.0282158		-47.623	0.228477			22.2823	0.198797	0.166311		-39.0731	0.217321			22.2823	0.286917	0.241193		-42.4322	0.220913		20.2803	6.71749e-07
	22.0821	0.0301758	0.0283355		-47.5718	0.228471			22.3824	0.199625	0.167045		-38.9925	0.2173			22.3824	0.288154	0.24229		-42.3825	0.220903		20.3804	6.60635e-07
	22.1822	0.0303015	0.0284558		-47.5193	0.228466			22.4825	0.200457	0.167783		-38.9101	0.217279			22.4825	0.289399	0.243394		-42.3314	0.220893		20.4805	6.49705e-07
	22.2823	0.0304279	0.0285769		-47.4751	0.228461			22.5826	0.201294	0.168526		-38.8258	0.217258			22.5826	0.290651	0.244504		-42.279	0.220882		20.5806	6.38956e-07
	22.3824	0.0305551	0.0286987		-47.43	0.228457			22.6827	0.202136	0.169273		-38.7395	0.217237			22.6827	0.291911	0.245622		-42.235	0.220874		20.6807	6.28384e-07
	22.4825	0.030683	0.0288212		-47.3838	0.228452			22.7828	0.202983	0.170024		-38.6512	0.217216			22.7828	0.293179	0.246746		-42.1899	0.220865		20.7808	6.17988e-07
	22.5826	0.0308117	0.0289444		-47.3366	0.228447			22.8829	0.203835	0.170779		-38.5607	0.217194			22.8829	0.294455	0.247878		-42.1438	0.220857		20.8809	6.07763e-07
	22.6827	0.0309411	0.0290684		-47.2882	0.228443			22.983	0.204692	0.17154		-38.4681	0.217172			22.983	0.295739	0.249016		-42.0966	0.220848		20.981	5.97708e-07
	22.7828	0.0310713	0.029193		-47.2388	0.228438			23.0831	0.205555	0.172304		-38.3732	0.217151			23.0831	0.297031	0.250162		-42.0483	0.220839		21.0811	5.87819e-07
	22.8829	0.0312022	0.0293185		-47.1881	0.228433			23.1832	0.206422	0.173074		-38.2758	0.217129			23.1832	0.298331	0.251315		-41.9988	0.220831		21.1812	5.78093e-07
	22.983	0.031334	0.0294446		-47.1362	0.228429			23.2833	0.207294	0.173847		-38.176	0.217107			23.2833	0.299639	0.252475		-41.9481	0.220822		21.2813	5.68529e-07
	23.0831	0.0314665	0.0295716		-47.0829	0.228424			23.3834	0.208172	0.174626		-38.0736	0.217084			23.3834	0.300956	0.253643		-41.8962	0.220813		21.3814	5.59122e-07
	23.1832	0.0315999	0.0296992		-47.0284	0.228419			23.4835	0.209055	0.175409		-37.9864	0.217066			23.4835	0.302281	0.254818		-41.8429	0.220805		21.4815	5.49872e-07
	23.2833	0.031734	0.0298277		-46.9822	0.228415			23.5836	0.209943	0.176197		-37.8972	0.217047			23.5836	0.303615	0.256001		-41.7882	0.220796		21.5816	5.40774e-07
	23.3834	0.0318689	0.0299569		-46.9351	0.228411			23.6837	0.210837	0.176989		-37.806	0.217028			23.6837	0.304957	0.257191		-41.7321	0.220787		21.6817	5.31827e-07
	23.4835	0.0320047	0.0300869		-46.8869	0.228407			23.7838	0.211736	0.177786		-37.7128	0.217009			23.7838	0.306307	0.258389		-41.6848	0.22078		21.7818	5.23028e-07
	23.5836	0.0321413	0.0302177		-46.8376	0.228403			23.8839	0.212641	0.178589		-37.6174	0.21699			23.8839	0.307667	0.259594		-41.6363	0.220772		21.8819	5.14375e-07
	23.6837	0.0322787	0.0303493		-46.7872	0.228399			23.984	0.213551	0.179396		-37.5197	0.216971			23.984	0.309035	0.260808		-41.5868	0.220765		21.982	5.05864e-07
	23.7838	0.0324169	0.0304817		-46.7356	0.228395			24.0841	0.214466	0.180208		-37.4197	0.216952			24.0841	0.310412	0.262029		-41.5361	0.220757		22.0821	4.97495e-07
	23.8839	0.032556	0.0306149		-46.6828	0.228391			24.1842	0.215387	0.181025		-37.3174	0.216932			24.1842	0.311798	0.263258		-41.4842	0.22075		22.1822	4.89264e-07
	23.984	0.032696	0.030749		-46.6287	0.228387			24.2843	0.216314	0.181847		-37.2125	0.216913			24.2843	0.313193	0.264495		-41.4311	0.220743		22.2823	4.81169e-07
	24.0841	0.0328368	0.0308838		-46.5733	0.228383			24.3844	0.217247	0.182674		-37.105	0.216893			24.3844	0.314598	0.265741		-41.3766	0.220735		22.3824	4.73208e-07
	24.1842	0.0329785	0.0310195		-46.5164	0.228379			24.4845	0.218185	0.183506		-36.9948	0.216873			24.4845	0.316011	0.266994		-41.3208	0.220728		22.4825	4.65379e-07
	24.2843	0.033121	0.031156		-46.4683	0.228375			24.5846	0.219129	0.184343		-36.8818	0.216853			24.5846	0.317434	0.268256		-41.2636	0.22072		22.5826	4.57679e-07
	24.3844	0.0332645	0.0312934		-46.4191	0.228372			24.6847	0.220079	0.185186		-36.7659	0.216833			24.6847	0.318866	0.269526		-41.205	0.220712		22.6827	4.50107e-07
	24.4845	0.0334088	0.0314317		-46.3689	0.228368			24.7848	0.221035	0.186033		-36.6469	0.216813			24.7848	0.320308	0.270805		-41.1448	0.220705		22.7828	4.4266e-07
	24.5846	0.0335541	0.0315707		-46.3176	0.228365			24.8849	0.221997	0.186886		-36.5248	0.216792			24.8849	0.321759	0.272092		-41.0936	0.220699		22.8829	4.35336e-07
	24.6847	0.0337002	0.0317107		-46.265	0.228362			24.985	0.222965	0.187745		-36.3993	0.216771			24.985	0.32322	0.273387		-41.0413	0.220692		22.983	4.28133e-07
	24.7848	0.0338473	0.0318516		-46.2113	0.228358			25.0851	0.223939	0.188609		-36.2705	0.216751			25.0851	0.324691	0.274692		-40.9878	0.220686		23.0831	4.2105e-07
	24.8849	0.0339953	0.0319933		-46.1563	0.228354			25.1852	0.224919	0.189478		-36.1381	0.21673			25.1852	0.326172	0.276005		-40.933	0.220679		23.1832	4.14084e-07
	24.985	0.0341442	0.0321359		-46.1	0.228351			25.2853	0.225905	0.190353		-36.0019	0.216708			25.2853	0.327663	0.277327		-40.877	0.220673		23.2833	4.07233e-07
	25.0851	0.0342941	0.0322795		-46.0423	0.228347			25.3854	0.226898	0.191233		-35.8619	0.216687			25.3854	0.329163	0.278658		-40.8196	0.220666		23.3834	4.00495e-07
	25.1852	0.034445	0.0324239		-45.9832	0.228344			25.4855	0.227897	0.192119		-35.7112	0.216664			25.4855	0.330675	0.279998		-40.7609	0.22066		23.4835	3.93869e-07
	25.2853	0.0345968	0.0325693		-45.933	0.228341			25.5856	0.228902	0.19301		-35.5559	0.216641			25.5856	0.332196	0.281347		-40.7007	0.220653		23.5836	3.87352e-07
	25.3854	0.0347496	0.0327156		-45.8818	0.228338			25.6857	0.229914	0.193908		-35.3957	0.216618			25.6857	0.333728	0.282705		-40.639	0.220647		23.6837	3.80944e-07
	25.4855	0.0349033	0.0328629		-45.8294	0.228335			25.7858	0.230932	0.194811		-35.2305	0.216595			25.7858	0.33527	0.284073		-40.5757	0.22064		23.7838	3.74641e-07
	25.5856	0.0350581	0.0330111		-45.7759	0.228332			25.8859	0.231957	0.195719		-35.06	0.216572			25.8859	0.336823	0.28545		-40.5107	0.220634		23.8839	3.68443e-07
	25.6857	0.0352138	0.0331602		-45.7211	0.228329			25.986	0.232989	0.196634		-34.9228	0.216553			25.986	0.338386	0.286837		-40.444	0.220627		23.984	3.62347e-07
	25.7858	0.0353706	0.0333104		-45.6652	0.228326			26.0861	0.234027	0.197555		-34.7822	0.216534			26.0861	0.339961	0.288233		-40.3879	0.220621		24.0841	3.56352e-07
	25.8859	0.0355284	0.0334615		-45.6079	0.228323			26.1862	0.235072	0.198482		-34.6379	0.216515			26.1862	0.341546	0.289639		-40.3306	0.220616		24.1842	3.50456e-07
	25.986	0.0356872	0.0336136		-45.5493	0.228319			26.2863	0.236124	0.199414		-34.4898	0.216496			26.2863	0.343143	0.291055		-40.2719	0.22061		24.2843	3.44658e-07
	26.0861	0.0358471	0.0337667		-45.4893	0.228316			26.3864	0.237182	0.200353		-34.3378	0.216477			26.3864	0.344751	0.29248		-40.2119	0.220605		24.3844	3.38955e-07
	26.1862	0.036008	0.0339208		-45.4278	0.228313			26.4865	0.238248	0.201298		-34.2029	0.21646			26.4865	0.34637	0.293916		-40.1505	0.220599		24.4845	3.33347e-07
	26.2863	0.0361699	0.0340759		-45.3647	0.22831			26.5866	0.23932	0.202249		-34.0648	0.216443			26.5866	0.348	0.295362		-40.0876	0.220594		24.5846	3.27832e-07
	26.3864	0.036333	0.034232		-45.312	0.228307			26.6867	0.2404	0.203207		-33.9236	0.216426			26.6867	0.349642	0.296818		-40.0232	0.220588		24.6847	3.22408e-07
	26.4865	0.0364971	0.0343892		-45.2582	0.228305			26.7868	0.241487	0.204171		-33.8062	0.216412			26.7868	0.351296	0.298285		-39.9572	0.220582		24.7848	3.17074e-07
	26.5866	0.0366623	0.0345474		-45.2033	0.228302			26.8869	0.242581	0.205141		-33.6867	0.216398			26.8869	0.352961	0.299761		-39.8896	0.220577		24.8849	3.11828e-07
	26.6867	0.0368286	0.0347067		-45.1471	0.2283			26.987	0.243683	0.206118		-33.5648	0.216383			26.987	0.354638	0.301249		-39.8202	0.220571		24.985	3.06669e-07
	26.7868	0.0369961	0.034867		-45.0897	0.228297			27.0871	0.244792	0.207101		-33.4629	0.216372			27.0871	0.356328	0.302747		-39.7491	0.220565		25.0851	3.01595e-07
	26.8869	0.0371647	0.0350285		-45.031	0.228294			27.1872	0.245908	0.208091		-33.3593	0.21636			27.1872	0.358029	0.304256		-39.6761	0.220559		25.1852	2.96605e-07
	26.987	0.0373344	0.035191		-44.971	0.228292			27.2873	0.247032	0.209088		-33.254	0.216348			27.2873	0.359743	0.305776		-39.6139	0.220555		25.2853	2.91698e-07
	27.0871	0.0375052	0.0353546		-44.9096	0.228289			27.3874	0.248163	0.210092		-33.1471	0.216336			27.3874	0.36147	0.307307		-39.5503	0.22055		25.3854	2.86872e-07
	27.1872	0.0376772	0.0355193		-44.8467	0.228286			27.4875	0.249302	0.211102		-33.0385	0.216324			27.4875	0.363208	0.308849		-39.4853	0.220545		25.4855	2.82125e-07
	27.2873	0.0378504	0.0356852		-44.7823	0.228284			27.5876	0.250449	0.212119		-32.9281	0.216311			27.5876	0.36496	0.310402		-39.4187	0.22054		25.5856	2.77458e-07
	27.3874	0.0380248	0.0358522		-44.7163	0.228281			27.6877	0.251604	0.213143		-32.8147	0.216299			27.6877	0.366725	0.311967		-39.3507	0.220535		25.6857	2.72867e-07
	27.4875	0.0382004	0.0360203		-44.661	0.228279			27.7878	0.252767	0.214174		-32.6994	0.216287			27.7878	0.368502	0.313543		-39.2809	0.22053		25.7858	2.68352e-07
	27.5876	0.0383771	0.0361896		-44.6046	0.228277			27.8879	0.253938	0.215212		-32.5822	0.216274			27.8879	0.370293	0.315131		-39.2096	0.220525		25.8859	2.63913e-07
	27.6877	0.0385551	0.0363601		-44.547	0.228274			27.988	0.255116	0.216258		-32.4632	0.216261			27.988	0.372097	0.316731		-39.1364	0.22052		25.986	2.59546e-07
	27.7878	0.0387344	0.0365317		-44.4882	0.228272			28.0881	0.256303	0.21731		-32.3421	0.216249			28.0881	0.373914	0.318342		-39.0615	0.220515		26.0861	2.55252e-07
	27.8879	0.0389149	0.0367046		-44.428	0.22827			28.1882	0.257499	0.21837		-32.219	0.216236			28.1882	0.375745	0.319966		-38.9846	0.22051		26.1862	2.51029e-07
	27.988	0.0390966	0.0368786		-44.3666	0.228267			28.2883	0.258702	0.219438		-32.0939	0.216223			28.2883	0.377589	0.321602		-38.9058	0.220505		26.2863	2.46876e-07
	28.0881	0.0392796	0.0370539		-44.3037	0.228265			28.3884	0.259914	0.220512		-31.9597	0.216209			28.3884	0.379448	0.32325		-38.825	0.2205		26.3864	2.42791e-07
	28.1882	0.0394639	0.0372304		-44.2394	0.228263			28.4885	0.261135	0.221595		-31.8231	0.216195			28.4885	0.381321	0.32491		-38.742	0.220495		26.4865	2.38774e-07
	28.2883	0.0396495	0.0374081		-44.1736	0.22826			28.5886	0.262364	0.222685		-31.6842	0.216181			28.5886	0.383207	0.326584		-38.6714	0.22049		26.5866	2.34824e-07
	28.3884	0.0398364	0.0375871		-44.1062	0.228258			28.6887	0.263602	0.223783		-31.5428	0.216167			28.6887	0.385109	0.32827		-38.5991	0.220486		26.6867	2.30938e-07
	28.4885	0.0400247	0.0377674		-44.0372	0.228256			28.7888	0.264848	0.224888		-31.3989	0.216153			28.7888	0.387024	0.329968		-38.5252	0.220482		26.7868	2.27118e-07
	28.5886	0.0402143	0.037949		-43.9791	0.228254			28.8889	0.266104	0.226002		-31.2525	0.216138			28.8889	0.388955	0.33168		-38.4496	0.220477		26.8869	2.2336e-07
	28.6887	0.0404052	0.0381318		-43.9199	0.228252			28.989	0.267369	0.227123		-31.1035	0.216124			28.989	0.3909	0.333405		-38.3723	0.220473		26.987	2.19664e-07
	28.7888	0.0405975	0.038316		-43.8595	0.22825			29.0891	0.268642	0.228252		-30.952	0.216109			29.0891	0.39286	0.335144		-38.293	0.220469		27.0871	2.1603e-07
	28.8889	0.0407912	0.0385015		-43.7978	0.228248			29.1892	0.269925	0.22939		-30.7978	0.216095			29.1892	0.394836	0.336896		-38.2119	0.220464		27.1872	2.12456e-07
	28.989	0.0409864	0.0386884		-43.7347	0.228246			29.2893	0.271217	0.230536		-30.6409	0.21608			29.2893	0.396827	0.338661		-38.1288	0.22046		27.2873	2.08941e-07
	29.0891	0.0411829	0.0388766		-43.6702	0.228244			29.3894	0.272519	0.23169		-30.4814	0.216065			29.3894	0.398833	0.340441		-38.0436	0.220455		27.3874	2.05484e-07
	29.1892	0.0413808	0.0390661		-43.6043	0.228242			29.4895	0.27383	0.232853		-30.3191	0.21605			29.4895	0.400856	0.342234		-37.9562	0.220451		27.4875	2.02084e-07
	29.2893	0.0415802	0.0392571		-43.5369	0.22824			29.5896	0.27515	0.234024		-30.154	0.216035			29.5896	0.402894	0.344041		-37.8667	0.220446		27.5876	1.98741e-07
	29.3894	0.0417811	0.0394494		-43.4679	0.228238			29.6897	0.27648	0.235203		-29.9861	0.216019			29.6897	0.404948	0.345863		-37.7748	0.220442		27.6877	1.95453e-07
	29.4895	0.0419834	0.0396432		-43.3973	0.228236			29.7898	0.27782	0.236392		-29.8149	0.216004			29.7898	0.407019	0.347699		-37.6804	0.220437		27.7878	1.92219e-07
	29.5896	0.0421873	0.0398384		-43.325	0.228234			29.8899	0.27917	0.237589		-29.6409	0.215988			29.8899	0.409106	0.34955		-37.5836	0.220432		27.8879	1.89039e-07
	29.6897	0.0423926	0.0400351		-43.2635	0.228232			29.99	0.28053	0.238795		-29.464	0.215972			29.99	0.41121	0.351416		-37.4841	0.220428		27.988	1.85911e-07
	29.7898	0.0425995	0.0402332		-43.2008	0.22823			30.0901	0.2819	0.24001		-29.2841	0.215956			30.0901	0.413331	0.353297		-37.3819	0.220423		28.0881	1.82835e-07
	29.8899	0.0428079	0.0404328		-43.1368	0.228229			30.1902	0.283281	0.241234		-29.1013	0.21594			30.1902	0.415469	0.355193		-37.2947	0.220419		28.1882	1.7981e-07
	29.99	0.0430179	0.0406339		-43.0714	0.228227			30.2903	0.284671	0.242467		-28.9155	0.215924			30.2903	0.417624	0.357104		-37.2055	0.220415		28.2883	1.76835e-07
	30.0901	0.0432295	0.0408365		-43.0046	0.228225			30.3904	0.286072	0.24371		-28.7267	0.215907			30.3904	0.419797	0.359031		-37.1141	0.220411		28.3884	1.73909e-07
	30.1902	0.0434427	0.0410407		-42.9363	0.228223			30.4905	0.287484	0.244961		-28.45	0.215883			30.4905	0.421988	0.360973		-37.0206	0.220407		28.4885	1.71032e-07
	30.2903	0.0436575	0.0412464		-42.8664	0.228222			30.5906	0.288907	0.246223		-28.2279	0.215864			30.5906	0.424196	0.362932		-36.9247	0.220403		28.5886	1.68202e-07
	30.3904	0.0438739	0.0414536		-42.795	0.22822			30.6907	0.29034	0.247494		-28.002	0.215845			30.6907	0.426423	0.364907		-36.8265	0.220399		28.6887	1.65419e-07
	30.4905	0.044092	0.0416625		-42.722	0.228218			30.7908	0.291784	0.248775		-27.7722	0.215825			30.7908	0.428669	0.366898		-36.7258	0.220395		28.7888	1.62683e-07
	30.5906	0.0443117	0.0418729		-42.6472	0.228216			30.8909	0.293239	0.250065		-27.5838	0.215809			30.8909	0.430932	0.368905		-36.6226	0.220391		28.8889	1.59991e-07
	30.6907	0.0445332	0.042085		-42.5706	0.228215			30.991	0.294706	0.251366		-27.3929	0.215793			30.991	0.433215	0.37093		-36.5167	0.220387		28.989	1.57344e-07
	30.7908	0.0447564	0.0422987		-42.5056	0.228213			31.0911	0.296184	0.252676		-27.1995	0.215777			31.0911	0.435517	0.372971		-36.4081	0.220383		29.0891	1.54741e-07
	30.8909	0.0449813	0.0425141		-42.4394	0.228212			31.1912	0.297673	0.253997		-27.0036	0.215761			31.1912	0.437838	0.375029		-36.2966	0.220378		29.1892	1.52181e-07
	30.991	0.0452079	0.0427311		-42.3717	0.22821			31.2913	0.299174	0.255328		-26.8052	0.215744			31.2913	0.440179	0.377105		-36.1821	0.220374		29.2893	1.49663e-07
	31.0911	0.0454363	0.0429499		-42.3026	0.228208			31.3914	0.300687	0.25667		-26.6044	0.215727			31.3914	0.44254	0.379199		-36.0646	0.22037		29.3894	1.47187e-07
	31.1912	0.0456665	0.0431703		-42.232	0.228207			31.4915	0.302212	0.258022		-26.4011	0.21571			31.4915	0.444921	0.38131		-35.9438	0.220366		29.4895	1.44751e-07
	31.2913	0.0458986	0.0433925		-42.1599	0.228205			31.5916	0.303748	0.259384		-26.1954	0.215693			31.5916	0.447322	0.383439		-35.8196	0.220361		29.5896	1.42356e-07
	31.3914	0.0461324	0.0436165		-42.0862	0.228204			31.6917	0.305297	0.260758		-25.9873	0.215676			31.6917	0.449744	0.385587		-35.6897	0.220357		29.6897	1.40001e-07
	31.4915	0.0463682	0.0438423		-42.0108	0.228202			31.7918	0.306858	0.262142		-25.7769	0.215659			31.7918	0.452187	0.387753		-35.556	0.220352		29.7898	1.37685e-07
	31.5916	0.0466058	0.0440698		-41.9337	0.228201			31.8919	0.308432	0.263537		-25.5527	0.21564			31.8919	0.454651	0.389938		-35.4184	0.220348		29.8899	1.35407e-07
	31.6917	0.0468453	0.0442992		-41.8547	0.228199			31.992	0.310018	0.264944		-25.3782	0.215626			31.992	0.457136	0.392142		-35.2767	0.220343		29.99	1.33167e-07
	31.7918	0.0470867	0.0445304		-41.7739	0.228197			32.0921	0.311617	0.266362		-25.2021	0.215611			32.0921	0.459643	0.394365		-35.1307	0.220339		30.0901	1.30963e-07
	31.8919	0.0473301	0.0447635		-41.6911	0.228196			32.1922	0.313228	0.267791		-25.0247	0.215597			32.1922	0.462173	0.396608		-34.9803	0.220334		30.1902	1.28797e-07
	31.992	0.0475755	0.0449984		-41.6221	0.228195			32.2923	0.314853	0.269232		-24.8768	0.215585			32.2923	0.464724	0.398871		-34.8252	0.220329		30.2903	1.26666e-07
	32.0921	0.0478228	0.0452353		-41.5517	0.228193			32.3924	0.316491	0.270685		-24.728	0.215572			32.3924	0.467298	0.401153		-34.6934	0.220325		30.3904	1.2457e-07
	32.1922	0.0480722	0.0454741		-41.4798	0.228192			32.4925	0.318143	0.272149		-24.5783	0.21556			32.4925	0.469895	0.403456		-34.5582	0.220321		30.4905	1.22509e-07
	32.2923	0.0483236	0.0457149		-41.4064	0.228191			32.5926	0.319808	0.273626		-24.4276	0.215548			32.5926	0.472515	0.40578		-34.4194	0.220318		30.5906	1.20482e-07
	32.3924	0.0485771	0.0459577		-41.3314	0.228189			32.6927	0.321487	0.275115		-24.276	0.215535			32.6927	0.475159	0.408124		-34.277	0.220313		30.6907	1.18489e-07
	32.4925	0.0488327	0.0462024		-41.2548	0.228188			32.7928	0.323179	0.276616		-24.1235	0.215522			32.7928	0.477827	0.41049		-34.1307	0.220309		30.7908	1.16528e-07
	32.5926	0.0490904	0.0464492		-41.1766	0.228187			32.8929	0.324886	0.278129		-23.9563	0.215509			32.8929	0.480518	0.412877		-33.9938	0.220306		30.8909	1.146e-07
	32.6927	0.0493503	0.0466981		-41.0965	0.228185			32.993	0.326607	0.279655		-23.788	0.215495			32.993	0.483234	0.415285		-33.8535	0.220302		30.991	1.12704e-07
	32.7928	0.0496123	0.046949		-41.0147	0.228184			33.0931	0.328343	0.281194		-23.6187	0.215481			33.0931	0.485976	0.417716		-33.7097	0.220298		31.0911	1.1084e-07
	32.8929	0.0498766	0.0472021		-40.9309	0.228182			33.1932	0.330093	0.282746		-23.4485	0.215467			33.1932	0.488742	0.420169		-33.5978	0.220295		31.1912	1.09006e-07
	32.993	0.0501431	0.0474573		-40.8452	0.228181			33.2933	0.331857	0.284311		-23.2773	0.215452			33.2933	0.491534	0.422645		-33.4837	0.220292		31.2913	1.07202e-07
	33.0931	0.0504118	0.0477147		-40.7575	0.22818			33.3934	0.333637	0.285889		-23.1051	0.215438			33.3934	0.494351	0.425143		-33.3674	0.220289		31.3914	1.05429e-07
	33.1932	0.0506829	0.0479742		-40.6676	0.228178			33.4935	0.335432	0.287481		-22.9321	0.215424			33.4935	0.497195	0.427665		-33.269	0.220287		31.4915	1.03684e-07
	33.2933	0.0509562	0.048236		-40.5925	0.228177			33.5936	0.337242	0.289087		-22.7166	0.215406			33.5936	0.500066	0.430211		-33.1689	0.220284		31.5916	1.01969e-07
	33.3934	0.0512319	0.0485		-40.5158	0.228176			33.6937	0.339068	0.290706		-22.4999	0.215388			33.6937	0.502963	0.43278		-33.0672	0.220282		31.6917	1.00282e-07
	33.4935	0.05151	0.0487663		-40.4376	0.228175			33.7938	0.34091	0.292339		-22.2819	0.215369			33.7938	0.505888	0.435374		-32.9639	0.220279		31.7918	9.86226e-08
	33.5936	0.0517905	0.0490349		-40.3577	0.228173			33.8939	0.342767	0.293986		-22.0627	0.215351			33.8939	0.50884	0.437992		-32.8589	0.220277		31.8919	9.69909e-08
	33.6937	0.0520734	0.0493059		-40.2762	0.228172			33.994	0.344641	0.295648		-21.8424	0.215332			33.994	0.511821	0.440635		-32.7522	0.220274		31.992	9.53862e-08
	33.7938	0.0523588	0.0495792		-40.1928	0.228171			34.0941	0.346531	0.297324		-21.621	0.215314			34.0941	0.51483	0.443304		-32.6438	0.220272		32.0921	9.3808e-08
	33.8939	0.0526468	0.0498549		-40.1076	0.22817			34.1942	0.348438	0.299015		-21.3985	0.215295			34.1942	0.517869	0.445998		-32.5534	0.22027		32.1922	9.2256e-08
	33.994	0.0529372	0.0501331		-40.0205	0.228169			34.2943	0.350361	0.30072		-21.0284	0.215263			34.2943	0.520936	0.448718		-32.4618	0.220267		32.2923	9.07296e-08
	34.0941	0.0532302	0.0504137		-39.9314	0.228167			34.3944	0.352302	0.302441		-20.6557	0.215231			34.3944	0.524034	0.451465		-32.369	0.220265		32.3924	8.92285e-08
	34.1942	0.0535259	0.0506968		-39.8403	0.228166			34.4945	0.35426	0.304177		-20.3855	0.215208			34.4945	0.527161	0.454238		-32.275	0.220263		32.4925	8.77522e-08
	34.2943	0.0538241	0.0509825		-39.747	0.228165			34.5946	0.356235	0.305929		-20.1143	0.215184			34.5946	0.53032	0.457039		-32.1796	0.220261		32.5926	8.63003e-08
	34.3944	0.0541251	0.0512707		-39.6515	0.228164			34.6947	0.358228	0.307697		-19.8421	0.21516			34.6947	0.533509	0.459867		-32.083	0.220259		32.6927	8.48725e-08
	34.4945	0.0544288	0.0515615		-39.5537	0.228163			34.7948	0.360239	0.30948		-19.569	0.215136			34.7948	0.53673	0.462724		-31.9713	0.220256		32.7928	8.34683e-08
	34.5946	0.0547352	0.0518549		-39.4534	0.228161			34.8949	0.362269	0.311279		-19.3436	0.215116			34.8949	0.539984	0.465609		-31.8579	0.220254		32.8929	8.20873e-08
	34.6947	0.0550444	0.0521511		-39.3692	0.22816			34.995	0.364316	0.313095		-19.1178	0.215096			34.995	0.543269	0.468522		-31.7427	0.220251		32.993	8.07292e-08
	34.7948	0.0553564	0.0524499		-39.2832	0.228159			35.0951	0.366383	0.314928		-18.8915	0.215076			35.0951	0.546588	0.471466		-31.6258	0.220249		33.0931	7.93935e-08
	34.8949	0.0556714	0.0527514		-39.1954	0.228158			35.1952	0.368468	0.316777		-18.6649	0.215055			35.1952	0.549941	0.474438		-31.507	0.220246		33.1932	7.808e-08
	34.995	0.0559892	0.0530558		-39.1057	0.228157			35.2953	0.370573	0.318644		-18.4379	0.215034			35.2953	0.553327	0.477441		-31.3864	0.220243		33.2933	7.67881e-08
	35.0951	0.0563099	0.053363		-39.014	0.228156			35.3954	0.372697	0.320527		-18.2108	0.215014			35.3954	0.556748	0.480475		-31.264	0.220241		33.3934	7.55177e-08
	35.1952	0.0566337	0.053673		-38.9204	0.228155			35.4955	0.374841	0.322429		-17.9834	0.214993			35.4955	0.560204	0.48354		-31.1249	0.220238		33.4935	7.42682e-08
	35.2953	0.0569604	0.0539859		-38.8246	0.228154			35.5956	0.377005	0.324348		-17.7558	0.214972			35.5956	0.563696	0.486636		-30.9834	0.220235		33.5936	7.30395e-08
	35.3954	0.0572903	0.0543018		-38.7267	0.228153			35.6957	0.379189	0.326285		-17.5281	0.214951			35.6957	0.567224	0.489765		-30.8394	0.220232		33.6937	7.1831e-08
	35.4955	0.0576232	0.0546207		-38.6265	0.228152			35.7958	0.381394	0.32824		-17.3004	0.214929			35.7958	0.570789	0.492926		-30.693	0.220229		33.7938	7.06426e-08
	35.5956	0.0579593	0.0549425		-38.5239	0.228151			35.8959	0.38362	0.330214		-17.0726	0.214908			35.8959	0.574392	0.49612		-30.5441	0.220226		33.8939	6.94738e-08
	35.6957	0.0582987	0.0552675		-38.419	0.228149			35.996	0.385868	0.332207		-16.8449	0.214886			35.996	0.578032	0.499348		-30.3927	0.220223		33.994	6.83244e-08
	35.7958	0.0586412	0.0555955		-38.3115	0.228148			36.0961	0.388136	0.334218		-16.6172	0.214864			36.0961	0.58171	0.502611		-30.2387	0.22022		34.0941	6.7194e-08
	35.8959	0.0589871	0.0559268		-38.2013	0.228147			36.1962	0.390427	0.33625		-16.3897	0.214843			36.1962	0.585428	0.505908		-30.0809	0.220217		34.1942	6.60822e-08
	35.996	0.0593363	0.0562612		-38.0885	0.228146			36.2963	0.392739	0.3383		-16.1623	0.214821			36.2963	0.589186	0.50924		-29.9205	0.220213		34.2943	6.49889e-08
	36.0961	0.0596889	0.0565989		-37.9728	0.228145			36.3964	0.395075	0.340371		-15.935	0.214798			36.3964	0.592984	0.512608		-29.7573	0.22021		34.3944	6.39137e-08
	36.1962	0.060045	0.0569398		-37.8541	0.228144			36.4965	0.397432	0.342462		-15.708	0.214776			36.4965	0.596824	0.516012		-29.5915	0.220207		34.4945	6.28562e-08
	36.2963	0.0604045	0.0572841		-37.7323	0.228143			36.5966	0.399814	0.344574		-15.4813	0.214754			36.5966	0.600705	0.519454		-29.4229	0.220204		34.5946	6.18163e-08
	36.3964	0.0607676	0.0576319		-37.6074	0.228141			36.6967	0.402218	0.346706		-15.2549	0.214731			36.6967	0.604628	0.522933		-29.2515	0.220201		34.6947	6.07935e-08
	36.4965	0.0611343	0.057983		-37.479	0.22814			36.7968	0.404647	0.348859		-15.0288	0.214708			36.7968	0.608595	0.526451		-29.0773	0.220197		34.7948	5.97877e-08
	36.5966	0.0615047	0.0583377		-37.3697	0.228139			36.8969	0.407099	0.351034		-14.803	0.214685			36.8969	0.612605	0.530007		-28.8645	0.220193		34.8949	5.87985e-08
	36.6967	0.0618787	0.0586959		-37.2578	0.228138			36.997	0.409576	0.353231		-14.5075	0.214655			36.997	0.61666	0.533603		-28.6476	0.220189		34.995	5.78257e-08
	36.7968	0.0622565	0.0590577		-37.1433	0.228137			37.0971	0.412078	0.35545		-14.2684	0.214631			37.0971	0.620761	0.537239		-28.4265	0.220185		35.0951	5.6869e-08
	36.8969	0.0626382	0.0594232		-37.0262	0.228136			37.1972	0.414606	0.357691		-14.0298	0.214606			37.1972	0.624908	0.540916		-28.2014	0.220181		35.1952	5.59281e-08
	36.997	0.0630237	0.0597924		-36.9062	0.228135			37.2973	0.417159	0.359955		-13.8333	0.214585			37.2973	0.629101	0.544635		-27.9722	0.220177		35.2953	5.50028e-08
	37.0971	0.0634131	0.0601653		-36.7834	0.228134			37.3974	0.419738	0.362242		-13.6371	0.214565			37.3974	0.633342	0.548396		-27.7821	0.220173		35.3954	5.40927e-08
	37.1972	0.0638066	0.0605421		-36.6575	0.228133			37.4975	0.422343	0.364553		-13.4414	0.214544			37.4975	0.637632	0.5522		-27.5892	0.22017		35.4955	5.31978e-08
	37.2973	0.0642041	0.0609228		-36.525	0.228132			37.5976	0.424976	0.366887		-13.2461	0.214523			37.5976	0.641971	0.556048		-27.3937	0.220166		35.5956	5.23176e-08
	37.3974	0.0646057	0.0613074		-36.3891	0.228131			37.6977	0.427636	0.369246		-13.0513	0.214502			37.6977	0.64636	0.55994		-27.1954	0.220163		35.6957	5.1452e-08
	37.4975	0.0650115	0.061696		-36.2497	0.22813			37.7978	0.430323	0.371629		-12.8569	0.214481			37.7978	0.650801	0.563878		-26.9944	0.220159		35.7958	5.06008e-08
	37.5976	0.0654216	0.0620887		-36.1065	0.228129			37.8979	0.433039	0.374037		-12.6423	0.214458			37.8979	0.655293	0.567861		-26.7907	0.220155		35.8959	4.97636e-08
	37.6977	0.065836	0.0624856		-35.9595	0.228127			37.998	0.435783	0.376471		-12.4282	0.214434			37.998	0.659839	0.571892		-26.5843	0.220152		35.996	4.89402e-08
	37.7978	0.0662548	0.0628866		-35.8085	0.228126			38.0981	0.438557	0.37893		-12.2148	0.214411			38.0981	0.664438	0.57597		-26.3754	0.220148		36.0961	4.81305e-08
	37.8979	0.066678	0.0632919		-35.6534	0.228125			38.1982	0.44136	0.381416		-12.0021	0.214387			38.1982	0.669092	0.580097		-26.2	0.220145		36.1962	4.73342e-08
	37.998	0.0671058	0.0637016		-35.4776	0.228124			38.2983	0.444192	0.383928		-11.7901	0.214363			38.2983	0.673801	0.584274		-26.0229	0.220142		36.2963	4.65511e-08
	38.0981	0.0675382	0.0641156		-35.2963	0.228123			38.3984	0.447056	0.386467		-11.5788	0.214339			38.3984	0.678568	0.5885		-25.8441	0.220139		36.3964	4.57809e-08
	38.1982	0.0679752	0.0645342		-35.1514	0.228122			38.4985	0.44995	0.389034		-11.3682	0.214315			38.4985	0.683392	0.592779		-25.6635	0.220135		36.4965	4.50234e-08
	38.2983	0.068417	0.0649573		-35.0029	0.228121			38.5986	0.452876	0.391628		-11.0878	0.214283			38.5986	0.688276	0.597109		-25.4812	0.220132		36.5966	4.42785e-08
	38.3984	0.0688637	0.065385		-34.8507	0.22812			38.6987	0.455834	0.394251		-10.8087	0.21425			38.6987	0.693219	0.601492		-25.2972	0.220129		36.6967	4.35459e-08
	38.4985	0.0693152	0.0658174		-34.6947	0.228119			38.7988	0.458824	0.396903		-10.5309	0.214218			38.7988	0.698223	0.60593		-25.1115	0.220126		36.7968	4.28255e-08
	38.5986	0.0697718	0.0662547		-34.5347	0.228117			38.8989	0.461848	0.399584		-10.2547	0.214185			38.8989	0.70329	0.610423		-24.9243	0.220122		36.8969	4.21169e-08
	38.6987	0.0702334	0.0666967		-34.3939	0.228117			38.999	0.464905	0.402295		-9.97984	0.214152			38.999	0.70842	0.614972		-24.7354	0.220119		36.997	4.14201e-08
	38.7988	0.0707002	0.0671438		-34.2499	0.228116			39.0991	0.467996	0.405037		-9.70652	0.214119			39.0991	0.713614	0.619578		-24.545	0.220116		37.0971	4.07348e-08
	38.8989	0.0711723	0.0675958		-34.1027	0.228115			39.1992	0.471123	0.407809		-9.43471	0.214086			39.1992	0.718875	0.624243		-24.353	0.220112		37.1972	4.00609e-08
	38.999	0.0716496	0.068053		-33.9783	0.228114			39.2993	0.474284	0.410612		-9.13187	0.214048			39.2993	0.724202	0.628967		-24.1596	0.220109		37.2973	3.9398e-08
	39.0991	0.0721325	0.0685153		-33.8516	0.228113			39.3994	0.477481	0.413448		-8.831	0.214011			39.3994	0.729598	0.633752		-23.9647	0.220105		37.3974	3.87462e-08
	39.1992	0.0726208	0.068983		-33.7225	0.228112			39.4995	0.480715	0.416316		-8.53212	0.213973			39.4995	0.735063	0.638599		-23.7684	0.220102		37.4975	3.81052e-08
	39.2993	0.0731148	0.069456		-33.6148	0.228112			39.5996	0.483987	0.419217		-8.23526	0.213935			39.5996	0.7406	0.643508		-23.5707	0.220098		37.5976	3.74747e-08
	39.3994	0.0736144	0.0699345		-33.5054	0.228111			39.6997	0.487296	0.422151		-7.94044	0.213896			39.6997	0.746209	0.648482		-23.3717	0.220095		37.6977	3.68547e-08
	39.4995	0.0741199	0.0704186		-33.3942	0.22811			39.7998	0.490643	0.42512		-7.64768	0.213858			39.7998	0.751892	0.653522		-23.1701	0.220091		37.7978	3.62449e-08
	39.5996	0.0746313	0.0709084		-33.2813	0.22811			39.8999	0.49403	0.428123		-7.357	0.21382			39.8999	0.75765	0.658628		-22.9672	0.220088		37.8979	3.56453e-08
	39.6997	0.0751488	0.0714039		-33.1667	0.228109			40	0.497457	0.431162		-7.11767	0.213788			40	0.763485	0.663802		-22.7631	0.220084		37.998	3.50555e-08
	39.7998	0.0756723	0.0719053		-33.0502	0.228108				0.500924	0.434236		-6.87979	0.213755							-22.5579	0.22008		38.0981	3.44755e-08
	39.8999	0.0762021	0.0724126		-32.931	0.228108				0.504433	0.437348		-6.64337	0.213723							-22.3515	0.220077		38.1982	3.39051e-08
	40	0.0767383	0.0729261		-32.8099	0.228107				0.507983	0.440496		-6.4084	0.213691							-22.144	0.220073		38.2983	3.33442e-08
		0.0772809	0.0734457		-32.6869	0.228106				0.511577	0.443683		-6.1749	0.213658							-21.9356	0.220069		38.3984	3.27925e-08
		0.0778301	0.0739716		-32.5619	0.228106				0.515214	0.446908		-5.94287	0.213626							-21.6818	0.220065		38.4985	3.22499e-08
		0.078386	0.074504		-32.4349	0.228105				0.518895	0.450173		-5.71232	0.213593							-21.4267	0.22006		38.5986	3.17164e-08
		0.0789487	0.0750429		-32.3058	0.228104				0.522622	0.453477		-5.48324	0.21356							-21.1703	0.220055		38.6987	3.11916e-08
		0.0795184	0.0755884		-32.1746	0.228103				0.526395	0.456823		-5.25564	0.213527							-20.9128	0.220051		38.7988	3.06756e-08
		0.0800952	0.0761408		-32.0332	0.228103				0.530214	0.46021		-5.02953	0.213494							-20.6542	0.220046		38.8989	3.0168e-08
		0.0806792	0.0767		-31.8893	0.228102				0.534082	0.46364		-4.8049	0.213461							-20.3946	0.220041		38.999	2.96689e-08
		0.0812705	0.0772663		-31.7429	0.228101				0.537998	0.467112		-4.58175	0.213428							-20.1342	0.220036		39.0991	2.9178e-08
		0.0818693	0.0778398		-31.5941	0.2281				0.541964	0.470629		-4.36009	0.213395							-19.8729	0.220031		39.1992	2.86953e-08
		0.0824758	0.0784206		-31.4426	0.2281				0.54598	0.474191		-4.13991	0.213362							-19.611	0.220026		39.2993	2.82205e-08
		0.0830901	0.0790088		-31.2886	0.228099				0.550048	0.477798		-3.92121	0.213328							-19.3485	0.220021		39.3994	2.77536e-08
		0.0837122	0.0796047		-31.1318	0.228098				0.554168	0.481452		-3.704	0.213295							-19.1297	0.220017		39.4995	2.72944e-08
		0.0843425	0.0802082		-30.9724	0.228097				0.558342	0.485153		-3.48827	0.213261							-18.9106	0.220013		39.5996	2.68428e-08
		0.084981	0.0808197		-30.8103	0.228096				0.562571	0.488903		-3.27401	0.213228							-18.6913	0.220009		39.6997	2.63987e-08
		0.085628	0.0814393		-30.6454	0.228096				0.566855	0.492702		-3.06123	0.213194							-18.4717	0.220004		39.7998	2.5962e-08
		0.0862835	0.082067		-30.4776	0.228095				0.571196	0.496552		-2.84992	0.21316							-18.252	0.22		39.8999	2.55324e-08
		0.0869478	0.0827031		-30.3071	0.228094				0.575595	0.500453		-2.64009	0.213126							-18.0322	0.219996		40	2.511e-08
					-30.1336	0.228093							-2.43172	0.213092							-17.8123	0.219991
					-29.9572	0.228092							-2.22481	0.213058							-17.5924	0.219987
					-29.7754	0.228091							-2.01936	0.213024							-17.3725	0.219983
					-29.5905	0.22809							-1.81536	0.21299							-17.1527	0.219978
					-29.4025	0.228089							-1.61281	0.212956							-16.933	0.219974
					-29.2114	0.228089							-1.4117	0.212922							-16.7134	0.219969
					-29.0171	0.228088							-1.21204	0.212888							-16.4941	0.219965
					-28.8197	0.228087							-1.0138	0.212853							-16.275	0.21996
					-28.6191	0.228086							-0.852289	0.212825							-16.0561	0.219955
					-28.3623	0.228085							-0.691734	0.212797							-15.8376	0.219951
					-28.1005	0.228083							-0.532133	0.212769							-15.6194	0.219946
					-27.8951	0.228082							-0.373481	0.21274							-15.4016	0.219941
					-27.6867	0.228082							-0.215777	0.212712							-15.1842	0.219937
					-27.4753	0.228081							-0.0590156	0.212684							-14.9579	0.219932
					-27.2608	0.22808							0.096806	0.212655							-14.7321	0.219927
					-27.0433	0.228079							0.259633	0.212625							-14.5069	0.219922
					-26.8228	0.228078							0.421429	0.212595							-14.2822	0.219917
					-26.5993	0.228077							0.582199	0.212565							-14.0582	0.219912
					-26.3729	0.228076							0.741948	0.212535							-13.8774	0.219908
					-26.1852	0.228075							0.900679	0.212505							-13.697	0.219903
					-25.9956	0.228074							1.0584	0.212475							-13.517	0.219899
					-25.804	0.228073							1.21511	0.212445							-13.3376	0.219895
					-25.6104	0.228072							1.38154	0.212413							-13.1586	0.219891
					-25.415	0.228071							1.54683	0.212381							-12.9802	0.219887
					-25.2177	0.22807							1.71098	0.212348							-12.7699	0.219882
					-25.0185	0.22807							1.874	0.212316							-12.5605	0.219877
					-24.8175	0.228069							2.0359	0.212284							-12.3518	0.219872
					-24.6147	0.228068							2.19669	0.212251							-12.1439	0.219867
					-24.4101	0.228067							2.35636	0.212219							-11.9368	0.219862
					-24.2037	0.228066							2.54237	0.212181							-11.7305	0.219856
					-23.9956	0.228065							2.72688	0.212142							-11.5251	0.219851
					-23.7859	0.228064							2.90988	0.212104							-11.2456	0.219844
					-23.5745	0.228063							3.09138	0.212066							-10.9677	0.219837
					-23.3615	0.228062							3.2714	0.212028							-10.6916	0.21983
					-23.1469	0.228061							3.44995	0.211989							-10.4171	0.219823
					-22.9294	0.22806							3.62703	0.211951							-10.1444	0.219816
					-22.7104	0.228059							3.82689	0.211907							-9.87346	0.219809
					-22.4899	0.228058							4.02488	0.211864							-9.60432	0.219801
					-22.268	0.228057							4.22101	0.21182							-9.32506	0.219794
					-22.0447	0.228056							4.4153	0.211776							-9.04781	0.219786
					-21.8201	0.228055							4.60776	0.211732							-8.77258	0.219778
					-21.5942	0.228054							4.79841	0.211688							-8.49942	0.219771
					-21.317	0.228053							4.98727	0.211644							-8.22832	0.219763
					-21.038	0.228052							5.19796	0.211595							-7.9593	0.219755
					-20.7573	0.22805							5.4064	0.211545							-7.69238	0.219747
					-20.4751	0.228049							5.61262	0.211496							-7.42757	0.219739
					-20.1913	0.228048							5.81665	0.211446							-7.16487	0.219731
					-19.9061	0.228046							6.01849	0.211396							-6.9043	0.219724
					-19.6196	0.228045							6.21818	0.211346							-6.64587	0.219716
					-19.3319	0.228044							6.41573	0.211297							-6.38957	0.219708
					-19.043	0.228042							6.63539	0.211241							-6.17782	0.219701
					-18.753	0.228041							6.8524	0.211184							-5.96755	0.219694
					-18.5136	0.22804							7.06679	0.211128							-5.75877	0.219688
					-18.2735	0.228039							7.27859	0.211072							-5.55148	0.219681
					-18.0329	0.228037							7.48783	0.211016							-5.34567	0.219674
					-17.7918	0.228036							7.69453	0.21096							-5.14134	0.219667
					-17.5501	0.228035							7.89874	0.210903							-4.9385	0.219661
					-17.3081	0.228034							8.12584	0.21084							-4.73714	0.219654
					-17.0656	0.228033							8.34985	0.210776							-4.53726	0.219647
					-16.8228	0.228032							8.57079	0.210713							-4.33885	0.21964
					-16.5797	0.22803							8.78871	0.210649							-4.14192	0.219633
					-16.3364	0.228029							9.00364	0.210586							-3.94646	0.219626
					-16.0928	0.228028							9.21563	0.210522							-3.75246	0.219619
					-15.849	0.228027							9.42471	0.210458							-3.55992	0.219613
					-15.6051	0.228025							9.65807	0.210386							-3.36884	0.219606
					-15.3611	0.228024							9.8878	0.210314							-3.17921	0.219599
					-15.117	0.228023							10.114	0.210242							-2.99103	0.219592
					-14.8729	0.228022							10.3366	0.210169							-2.80429	0.219585
					-14.6288	0.22802							10.5557	0.210097							-2.61899	0.219578
					-14.3847	0.228019							10.7715	0.210025							-2.43511	0.219571
					-14.1405	0.228018							10.9839	0.209952							-2.25267	0.219564
					-13.8964	0.228016							11.2318	0.209866							-2.07164	0.219557
					-13.6524	0.228015							11.4752	0.20978							-1.89202	0.21955
					-13.4085	0.228014							11.714	0.209694							-1.7138	0.219543
					-13.1649	0.228012							11.9484	0.209608							-1.53699	0.219536
					-12.9215	0.228011							12.1785	0.209522							-1.36156	0.219529
					-12.6783	0.22801							12.4043	0.209436							-1.18752	0.219522
					-12.4178	0.228008							12.6258	0.20935							-1.01486	0.219515
					-12.1577	0.228007							12.8433	0.209264							-0.843568	0.219508
					-11.8979	0.228005							13.0566	0.209177							-0.673638	0.219501
					-11.6386	0.228004							13.2689	0.20909							-0.505062	0.219493
					-11.3797	0.228002							13.4772	0.209003							-0.337834	0.219486
					-11.1212	0.228001							13.6815	0.208915							-0.171945	0.219479
					-10.8633	0.227999							13.8819	0.208828							-0.00738716	0.219472
					-10.5708	0.227998							14.0785	0.20874							0.155847	0.219465
					-10.279	0.227996							14.2714	0.208653							0.317765	0.219458
					-9.98798	0.227994							14.4607	0.208565							0.478375	0.219451
					-9.6977	0.227992							14.7175	0.208444							0.637686	0.219443
					-9.40822	0.227991							14.9676	0.208322							0.795705	0.219436
					-9.11956	0.227989							15.2112	0.208201							0.952442	0.219429
					-8.83175	0.227987							15.4482	0.208079							1.1079	0.219422
					-8.3132	0.227984							15.6791	0.207958							1.2621	0.219415
					-7.92983	0.227982							15.9038	0.207836							1.41503	0.219408
					-7.54817	0.227979							16.1225	0.207715							1.57003	0.2194
					-7.23769	0.227977							16.4313	0.207538							1.72372	0.219393
					-6.9284	0.227975							16.7281	0.207361							1.87613	0.219385
					-6.62032	0.227973							17.0136	0.207184							2.02726	0.219378
					-6.31348	0.227971							17.2879	0.207007							2.17712	0.219371
					-6.00788	0.227969							17.5053	0.206862							2.32572	0.219363
					-5.70356	0.227967							17.7158	0.206716							2.47307	0.219356
					-5.40053	0.227965							17.9195	0.206571							2.64253	0.219347
					-5.0988	0.227963							18.1167	0.206426							2.81033	0.219338
					-4.79838	0.227961							18.3075	0.206281							2.97649	0.21933
					-4.49929	0.227959							18.4923	0.206136							3.14101	0.219321
					-4.20155	0.227957							18.671	0.205991							3.30392	0.219313
					-3.90515	0.227955							18.8441	0.205846							3.46522	0.219304
					-3.61011	0.227953							19.0115	0.205701							3.62493	0.219295
					-3.3679	0.227951							19.1735	0.205556							3.80404	0.219285
					-3.12662	0.227949							19.3302	0.205412							3.98113	0.219275
					-2.88628	0.227947							19.4819	0.205267							4.15625	0.219266
					-2.64688	0.227946							19.6286	0.205122							4.3294	0.219256
					-2.40843	0.227944							19.7705	0.204978							4.50061	0.219246
					-2.17092	0.227942							19.9078	0.204833							4.66989	0.219236
					-1.93437	0.22794							20.0405	0.204689							4.83727	0.219226
					-1.69877	0.227939							20.1689	0.204545							5.02347	0.219215
					-1.46413	0.227937							20.2933	0.2044							5.20732	0.219204
					-1.23044	0.227935							20.4135	0.204256							5.38882	0.219193
					-0.997709	0.227933							20.5298	0.204112							5.56803	0.219181
					-0.765939	0.227932							20.6422	0.203967							5.74495	0.21917
					-0.53513	0.22793							20.7508	0.203823							5.91962	0.219159
					-0.305283	0.227928							20.8558	0.203679							6.09206	0.219148
					-0.0763967	0.227926							20.9572	0.203535							6.28362	0.219135
					0.151527	0.227924							21.0587	0.203386							6.47242	0.219122
					0.378489	0.227923							21.1566	0.203237							6.65851	0.21911
					0.604488	0.227921							21.2511	0.203088							6.84192	0.219097
					0.829526	0.227919							21.3422	0.202939							7.02269	0.219084
					1.0536	0.227917							21.4301	0.202791							7.20086	0.219072
					1.27672	0.227915							21.5149	0.202642							7.37645	0.219059
					1.49888	0.227914							21.5966	0.202493							7.57196	0.219045
					1.72007	0.227912							21.6784	0.202339							7.76427	0.21903
					1.94031	0.22791							21.7571	0.202185							7.95345	0.219016
					2.16536	0.227908							21.8328	0.202031							8.13954	0.219001
					2.3894	0.227906							21.9057	0.201877							8.32258	0.218987
					2.61243	0.227904							21.9758	0.201724							8.50263	0.218973
					2.83446	0.227902							22.0432	0.20157							8.67974	0.218958
					3.05549	0.227901							22.1079	0.201417							8.90915	0.218939
					3.27553	0.227899							22.1727	0.201257							9.13361	0.21892
					3.49456	0.227897							22.2349	0.201097							9.3094	0.218905
					3.74739	0.227895							22.2945	0.200938							9.48215	0.218889
					3.99889	0.227892							22.3517	0.200778							9.65192	0.218874
					4.24906	0.22789							22.4064	0.200619							9.81874	0.218859
					4.4979	0.227888							22.4589	0.20046							9.98268	0.218843
					4.74541	0.227886							22.5091	0.2003							10.1438	0.218828
					4.99161	0.227884							22.5593	0.200134							10.3167	0.218811
					5.23649	0.227881							22.6071	0.199969							10.4864	0.218795
					5.51235	0.227879							22.6528	0.199803							10.6528	0.218778
					5.78654	0.227876							22.6964	0.199637							10.8161	0.218761
					6.05906	0.227874							22.738	0.199472							10.9763	0.218744
					6.32991	0.227871							22.7776	0.199307							11.1335	0.218728
					6.59911	0.227869							22.8153	0.199142							11.2877	0.218711
					6.86667	0.227866							22.8528	0.198969							11.4984	0.218687
					7.13259	0.227864							22.8884	0.198797							11.7035	0.218664
					7.43006	0.227861							22.922	0.198625							11.9033	0.21864
					7.72548	0.227858							22.954	0.198453							12.0977	0.218617
					8.01885	0.227855							22.9842	0.198281							12.287	0.218593
					8.31019	0.227852							23.0127	0.198109							12.4712	0.21857
					8.59949	0.22785							23.0396	0.197937							12.6506	0.218546
					8.88679	0.227847							23.0662	0.197758							12.9328	0.218508
					9.17208	0.227844							23.0911	0.197578							13.2029	0.218469
					9.49101	0.227841							23.1145	0.197399							13.4125	0.218438
					9.80742	0.227837							23.1364	0.19722							13.6149	0.218407
					10.1213	0.227834							23.1568	0.197041							13.8102	0.218376
					10.4328	0.227831							23.1758	0.196862							13.9987	0.218345
					10.7418	0.227828							23.1935	0.196684							14.1806	0.218314
					11.0483	0.227824							23.2107	0.196496							14.3562	0.218283
					11.3525	0.227821							23.2265	0.196309							14.5257	0.218251
					11.6931	0.227818							23.241	0.196123							14.6892	0.21822
					12.0307	0.227814							23.2543	0.195936							14.8471	0.218189
					12.3653	0.22781							23.2663	0.19575							14.9994	0.218158
					12.6969	0.227807							23.2772	0.195563							15.1464	0.218127
					13.0255	0.227803							23.287	0.195377							15.2883	0.218096
					13.3511	0.227799							23.2961	0.195182							15.4252	0.218064
					13.6738	0.227795							23.3041	0.194987							15.5573	0.218033
					14.0368	0.227791							23.311	0.194792							15.6848	0.218002
					14.3961	0.227787							23.3168	0.194597							15.8078	0.217971
					14.7518	0.227783							23.3217	0.194402							15.9265	0.21794
					15.1038	0.227779							23.3256	0.194208							16.0411	0.217909
					15.4522	0.227774							23.3286	0.194014							16.1516	0.217877
					15.797	0.22777							23.3307	0.193809							16.2583	0.217846
					16.1383	0.227766							23.332	0.193605							16.3612	0.217815
					16.5245	0.227761							23.3324	0.193402							16.4605	0.217784
					16.9063	0.227756							23.3319	0.193198							16.5564	0.217753
					17.2835	0.227751							23.3306	0.192995							16.6488	0.217721
					17.6563	0.227747							23.3285	0.192791							16.738	0.21769
					18.0248	0.227742							23.3256	0.192588							16.8241	0.217659
					18.3889	0.227737							23.3218	0.192374							16.9072	0.217628
					18.7488	0.227732							23.3173	0.192161							16.9873	0.217596
					19.1595	0.227726							23.312	0.191947							17.0646	0.217565
					19.5646	0.227721							23.3061	0.191734							17.1392	0.217534
					19.9643	0.227715							23.2994	0.191521							17.2111	0.217503
					20.3585	0.22771							23.2922	0.191308							17.2805	0.217472
					20.7474	0.227704							23.2843	0.191096							17.3475	0.21744
					21.131	0.227698							23.2753	0.190871							17.4121	0.217409
					21.5094	0.227693							23.2657	0.190647							17.4744	0.217378
					21.9467	0.227686							23.2556	0.190423							17.5345	0.217347
					22.3771	0.227679							23.2448	0.190199							17.5925	0.217316
					22.8006	0.227673							23.2336	0.189976							17.6487	0.217284
					23.2174	0.227666							23.2218	0.189752							17.7029	0.217253
					23.6276	0.22766							23.2096	0.189529							17.7551	0.217222
					24.0312	0.227653							23.196	0.189293							17.8055	0.21719
					24.4284	0.227646							23.182	0.189057							17.8541	0.217159
					24.8979	0.227638							23.1676	0.188822							17.9009	0.217128
					25.3585	0.22763							23.1526	0.188586							17.9461	0.217096
					25.8102	0.227622							23.1373	0.188351							17.9915	0.217064
					26.2533	0.227614							23.1215	0.188117							18.0353	0.217031
					26.688	0.227606							23.1054	0.187882							18.0774	0.216998
					27.1142	0.227598							23.0878	0.187633							18.118	0.216965
					27.5324	0.22759							23.0699	0.187385							18.157	0.216933
					28.058	0.22758							23.0515	0.187136							18.1946	0.2169
					28.5708	0.22757							23.0328	0.186888							18.2307	0.216867
					29.071	0.22756							23.0138	0.18664							18.267	0.216833
					29.5589	0.227549							22.9944	0.186393							18.3019	0.216799
					30.0348	0.227539							22.9748	0.186146							18.3354	0.216765
					30.4991	0.227529							22.9535	0.185882							18.3676	0.216731
					30.9519	0.227518							22.9319	0.185619							18.3985	0.216697
					31.5495	0.227504							22.91	0.185357							18.4282	0.216663
					32.1272	0.227491							22.8878	0.185095							18.4567	0.216628
					32.6857	0.227477							22.8654	0.184833							18.4853	0.216593
					33.2256	0.227463							22.8427	0.184571							18.5128	0.216557
					33.7477	0.227449							22.8198	0.18431							18.5391	0.216521
					34.2523	0.227434							22.795	0.184031							18.5643	0.216486
					34.7402	0.22742							22.7699	0.183752							18.5884	0.21645
					35.2119	0.227406							22.7446	0.183473							18.6116	0.216414
					35.668	0.227392							22.7191	0.183195							18.6337	0.216379
					36.1088	0.227378							22.6934	0.182917							18.656	0.216341
					36.5351	0.227364							22.6675	0.18264							18.6772	0.216304
					36.9471	0.22735							22.6415	0.182363							18.6975	0.216266
					37.3455	0.227336							22.6132	0.182066							18.7169	0.216229
					37.7307	0.227322							22.5848	0.181769							18.7355	0.216192
					38.103	0.227308							22.5562	0.181472							18.7532	0.216154
					38.463	0.227294							22.5274	0.181177							18.7701	0.216117
					38.811	0.22728							22.4984	0.180881							18.7871	0.216078
					39.1475	0.227266							22.4693	0.180586							18.8032	0.216038
					39.4727	0.227252							22.4401	0.180292							18.8186	0.215999
					39.7872	0.227238							22.4083	0.179974							18.8332	0.21596
					40.0912	0.227224							22.3764	0.179656							18.8472	0.215921
					40.3852	0.22721							22.3444	0.17934							18.8604	0.215881
					40.6693	0.227196							22.3122	0.179023							18.873	0.215842
					40.9441	0.227182							22.2799	0.178708							18.8857	0.215801
					41.2097	0.227168							22.2475	0.178393							18.8976	0.215759
					41.4664	0.227154							22.215	0.178078							18.909	0.215718
					41.7147	0.22714							22.1795	0.177737							18.9197	0.215677
					41.9547	0.227126							22.1439	0.177396							18.9299	0.215635
					42.1867	0.227112							22.1082	0.177056							18.9395	0.215594
					42.411	0.227098							22.0724	0.176717							18.9487	0.215553
					42.6279	0.227084							22.0365	0.176378							18.9578	0.215509
					42.8376	0.22707							22.0005	0.17604							18.9663	0.215466
					43.0403	0.227056							21.9644	0.175703							18.9744	0.215422
					43.2363	0.227042							21.9249	0.175335							18.982	0.215379
					43.4257	0.227028							21.8852	0.174967							18.9892	0.215335
					43.6089	0.227014							21.8454	0.1746							18.9959	0.215292
					43.786	0.227							21.8056	0.174234							19.0022	0.215248
					43.9581	0.226986							21.7657	0.173869							19.0085	0.215202
					44.1245	0.226972							21.7257	0.173504							19.0143	0.215156
					44.2853	0.226958							21.6856	0.173141							19.0198	0.21511
					44.4408	0.226944							21.6413	0.172741							19.0248	0.215064
					44.591	0.22693							21.597	0.172341							19.0296	0.215018
					44.7363	0.226915							21.5526	0.171943							19.0339	0.214972
					44.8767	0.226901							21.5081	0.171546							19.038	0.214926
					45.0186	0.226887							21.4636	0.17115							19.042	0.214877
					45.1555	0.226872							21.4189	0.170755							19.0457	0.214828
					45.2876	0.226857							21.3743	0.17036							19.049	0.214779
					45.4152	0.226842							21.3245	0.169923							19.0521	0.21473
					45.5382	0.226828							21.2747	0.169486							19.0549	0.214681
					45.657	0.226813							21.2248	0.169051							19.0574	0.214632
					45.7716	0.226798							21.1748	0.168617							19.0597	0.214584
					45.8871	0.226783							21.1248	0.168184							19.0619	0.214532
					45.9984	0.226767							21.0747	0.167752							19.0639	0.21448
					46.1056	0.226752							21.0245	0.167322							19.0656	0.214427
					46.2089	0.226737							20.9682	0.166841							19.0671	0.214375
					46.3084	0.226721							20.9119	0.166361							19.0683	0.214324
					46.4043	0.226706							20.8554	0.165882							19.0694	0.214272
					46.4967	0.22669							20.7989	0.165405							19.0703	0.21422
					46.5898	0.226674							20.7424	0.164929							19.0711	0.214164
					46.6793	0.226658							20.6857	0.164455							19.0717	0.214108
					46.7654	0.226642							20.629	0.163982							19.0721	0.214053
					46.8482	0.226626							20.565	0.163451							19.0723	0.213997
					46.9279	0.22661							20.5008	0.162921							19.0724	0.213942
					47.0045	0.226594							20.4366	0.162392							19.0723	0.213886
					47.0782	0.226578							20.3723	0.161866							19.0721	0.213831
					47.1524	0.226561							20.308	0.161341							19.0718	0.213771
					47.2237	0.226544							20.2435	0.160818							19.0713	0.213711
					47.2921	0.226527							20.179	0.160297							19.0706	0.213652
					47.3577	0.22651							20.1045	0.159698							19.0699	0.213592
					47.4208	0.226493							20.0299	0.159101							19.069	0.213532
					47.4813	0.226477							19.9552	0.158506							19.0681	0.213473
					47.5394	0.22646							19.8803	0.157914							19.067	0.213413
					47.5979	0.226442							19.8054	0.157324							19.0657	0.213349
					47.6539	0.226424							19.7304	0.156736							19.0644	0.213284
					47.7076	0.226407							19.6553	0.15615							19.0629	0.21322
					47.759	0.226389							19.567	0.155466							19.0614	0.213156
					47.8083	0.226371							19.4786	0.154784							19.0598	0.213091
					47.8555	0.226354							19.3901	0.154106							19.0581	0.213027
					47.9007	0.226336							19.3014	0.15343							19.0563	0.212963
					47.9462	0.226317							19.2126	0.152758							19.0543	0.212893
					47.9897	0.226299							19.1237	0.152089							19.0523	0.212823
					48.0313	0.22628							19.0346	0.151422							19.0501	0.212753
					48.071	0.226261							18.9304	0.150647							19.0479	0.212683
					48.109	0.226243							18.826	0.149876							19.0457	0.212614
					48.1453	0.226224							18.7215	0.149109							19.0434	0.212544
					48.18	0.226206							18.6167	0.148347							19.041	0.212474
					48.2149	0.226186							18.5119	0.147588							19.0384	0.212398
					48.2481	0.226166							18.4068	0.146833							19.0357	0.212322
					48.2799	0.226147							18.3016	0.146082							19.033	0.212245
					48.3101	0.226127							18.168	0.145136							19.0303	0.212169
					48.3389	0.226108							18.0341	0.144195							19.0275	0.212093
					48.3664	0.226088							17.8999	0.143262							19.0246	0.212017
					48.3926	0.226068							17.7655	0.142334							19.0218	0.21194
					48.4189	0.226048							17.6309	0.141412							19.0186	0.211856
					48.444	0.226027							17.496	0.140497							19.0153	0.211772
					48.4678	0.226006							17.3609	0.139588							19.0121	0.211688
					48.4904	0.225986							17.1956	0.138487							19.0088	0.211604
					48.5119	0.225965							17.03	0.137394							19.0055	0.21152
					48.5323	0.225944							16.864	0.136311							19.0022	0.211436
					48.5517	0.225924							16.6977	0.135236							18.9988	0.211353
					48.5713	0.225902							16.5311	0.134171							18.995	0.211259
					48.5898	0.22588							16.3642	0.133114							18.9913	0.211166
					48.6073	0.225858							16.1969	0.132066							18.9875	0.211073
					48.6239	0.225836							15.954	0.130563							18.9836	0.21098
					48.6396	0.225814							15.7105	0.129078							18.9798	0.210887
					48.6544	0.225792							15.4664	0.127611							18.976	0.210794
					48.6685	0.22577							15.2216	0.126161							18.9721	0.210701
					48.6827	0.225747							14.9762	0.124729							18.9678	0.210596
					48.696	0.225724							14.7301	0.123313							18.9634	0.210492
					48.7086	0.225701							14.4835	0.121915							18.9591	0.210388
					48.7205	0.225677							14.114	0.119857							18.9547	0.210284
					48.7317	0.225654							13.7433	0.117835							18.9503	0.210181
					48.7423	0.225631							13.3713	0.11585							18.9459	0.210077
					48.7522	0.225607							12.9982	0.1139							18.9415	0.209973
					48.7622	0.225583							12.6239	0.111985							18.9365	0.209854
					48.7716	0.225558							12.2486	0.110104							18.9314	0.209736
					48.7804	0.225533							11.8722	0.108256							18.9264	0.209617
					48.7886	0.225508							11.4757	0.106351							18.9213	0.209499
					48.7964	0.225483							11.0783	0.104482							18.9162	0.20938
					48.8036	0.225459							10.6798	0.102648							18.9111	0.209262
					48.8104	0.225434							10.2805	0.100848							18.9061	0.209144
					48.8173	0.225407							9.88032	0.099083							18.9001	0.209006
					48.8236	0.225381							9.47934	0.0973509							18.8942	0.208868
					48.8295	0.225354							9.07762	0.0956516							18.8882	0.208731
					48.835	0.225328							8.67405	0.0939798							18.8823	0.208594
					48.8402	0.225301							8.26986	0.0923398							18.8763	0.208456
					48.8449	0.225274							7.86511	0.0907311							18.8704	0.208319
					48.8494	0.225248							7.45986	0.0891532							18.8644	0.208182
					48.8538	0.225219							7.05416	0.0876055							18.8575	0.208023
					48.8579	0.225191							6.64809	0.0860875							18.8505	0.207864
					48.8616	0.225162							6.24168	0.0845987							18.8436	0.207706
					48.8651	0.225134							5.83501	0.0831386							18.8366	0.207547
					48.8683	0.225105							5.42813	0.0817067							18.8297	0.207389
					48.8712	0.225077							5.0211	0.0803024							18.8227	0.20723
					48.8739	0.225048							4.61397	0.0789254							18.8158	0.207072
					48.8766	0.225018							4.20679	0.0775751							18.807	0.206873
					48.879	0.224987							3.79963	0.0762511							18.7982	0.206674
					48.8812	0.224957							3.39253	0.0749529							18.7894	0.206476
					48.8831	0.224926							2.98556	0.07368							18.7806	0.206277
					48.8849	0.224895							2.57875	0.0724321							18.7718	0.206079
					48.8865	0.224865							2.17215	0.0712087							18.763	0.205881
					48.888	0.224834							1.76583	0.0700094							18.7541	0.205683
					48.8893	0.224801							1.43402	0.0690469							18.7434	0.205444
					48.8906	0.224768							1.10244	0.0680999							18.7327	0.205205
					48.8916	0.224734							0.771118	0.0671683							18.722	0.204966
					48.8925	0.224701							0.440083	0.0662519							18.7113	0.204728
					48.8933	0.224668							0.109354	0.0653504							18.7005	0.20449
					48.894	0.224634							-0.221044	0.0644636							18.6897	0.204252
					48.8945	0.224601							-0.551093	0.0635912							18.679	0.204014
					48.895	0.224565							-0.880771	0.0627332							18.6631	0.203665
					48.8954	0.224529							-1.21006	0.0618893							18.6472	0.203316
					48.8956	0.224493							-1.53894	0.0610593							18.6312	0.202967
					48.8958	0.224457							-1.86739	0.0602429							18.6152	0.202619
					48.8959	0.224421							-2.1954	0.0594401							18.5992	0.202272
					48.8959	0.224385							-2.52294	0.0586506							18.5832	0.201925
					48.8958	0.224349							-2.85002	0.0578742							18.5672	0.201579
					48.8956	0.224309							-3.17662	0.0571107							18.5415	0.20103
					48.8954	0.224269							-3.50272	0.0563599							18.5159	0.200482
					48.8951	0.224229							-3.8283	0.0556218							18.4901	0.199935
					48.8947	0.224189							-4.15337	0.054896							18.4644	0.19939
					48.8943	0.224149							-4.47792	0.0541824							18.4385	0.198846
					48.8938	0.224109							-4.80193	0.0534809							18.4126	0.198304
					48.8933	0.224068							-5.1254	0.0527912							18.3866	0.197764
					48.8926	0.224022							-5.44832	0.0521132							18.333	0.196659
					48.8919	0.223976							-5.7707	0.0514468							18.2792	0.195561
					48.8912	0.22393							-6.09253	0.0507917							18.2252	0.194468
					48.8904	0.223884							-6.41382	0.0501478							18.1709	0.193382
					48.8896	0.223838							-6.73456	0.0495149							18.1163	0.192302
					48.8887	0.223792							-7.05476	0.048893							18.0614	0.191229
					48.8878	0.223746							-7.37443	0.0482817							17.9693	0.189451
					48.8868	0.223696							-7.69357	0.0476811							17.8765	0.18769
					48.8858	0.223646							-8.0122	0.0470908							17.7829	0.185946
					48.8848	0.223595							-8.33031	0.0465109							17.6886	0.184219
					48.8837	0.223545							-8.64794	0.045941							17.5936	0.182507
					48.8826	0.223495							-8.96509	0.0453811							17.4979	0.180812
					48.8815	0.223444							-9.28178	0.0448311							17.3635	0.178482
					48.8804	0.223394							-9.59803	0.0442907							17.2278	0.176182
					48.8791	0.223337							-9.91386	0.0437599							17.0908	0.173912
					48.8777	0.223279							-10.1736	0.04333							16.9524	0.171672
					48.8764	0.223222							-10.4331	0.0429063							16.8126	0.169461
					48.8751	0.223164							-10.6924	0.0424889							16.6715	0.16728
					48.8737	0.223107							-10.9515	0.0420776							16.5291	0.165127
					48.8724	0.22305							-11.2103	0.0416724							16.3412	0.162359
					48.871	0.222992							-11.469	0.0412733							16.1511	0.159638
					48.8694	0.222926							-11.7275	0.0408801							15.9587	0.156963
					48.8678	0.222859							-11.9859	0.0404927							15.7643	0.154335
					48.8662	0.222792							-12.2442	0.0401112							15.5676	0.151751
					48.8645	0.222725							-12.5024	0.0397354							15.3689	0.149212
					48.8629	0.222659							-12.7606	0.0393653							15.1681	0.146717
					48.8613	0.222592							-13.0187	0.0390008							14.9028	0.143522
					48.8596	0.222525							-13.2769	0.0386418							14.6341	0.1404
					48.8577	0.222445							-13.5351	0.0382883							14.362	0.137347
					48.8557	0.222365							-13.7933	0.0379403							14.0866	0.134362
					48.8537	0.222285							-14.0517	0.0375975							13.8079	0.131444
					48.8517	0.222205							-14.3103	0.0372601							13.5261	0.128592
					48.8497	0.222125							-14.5239	0.0369855							13.2413	0.125803
					48.8478	0.222045							-14.7376	0.0367144							12.9474	0.123022
					48.8458	0.221965							-14.9516	0.0364468							12.6505	0.120304
					48.8433	0.221867							-15.1658	0.0361827							12.3505	0.117649
					48.8409	0.221769							-15.3802	0.035922							12.0477	0.115054
					48.8384	0.221671							-15.5949	0.0356648							11.742	0.112519
					48.836	0.221573							-15.8099	0.0354109							11.4336	0.110042
					48.8335	0.221475							-16.0252	0.0351603							11.1226	0.107622
					48.8311	0.221377							-16.241	0.0349131							10.8089	0.105258
					48.8286	0.221279							-16.4571	0.0346691							10.4928	0.102948
					48.8255	0.221153							-16.6737	0.0344285							10.1742	0.100691
					48.8223	0.221028							-16.8908	0.034191							9.85328	0.0984855
					48.8192	0.220903							-17.1084	0.0339568							9.53012	0.0963313
					48.816	0.220777							-17.3266	0.0337257							9.20479	0.0942267
					48.8128	0.220652							-17.5454	0.0334978							8.87738	0.0921706
					48.8097	0.220527							-17.7649	0.033273							8.54798	0.090162
					48.8065	0.220402							-17.9852	0.0330514							8.21665	0.0881998
					48.8022	0.220232							-18.1689	0.0328694							7.88349	0.086283
					48.7979	0.220062							-18.3532	0.0326895							7.54859	0.0844104
					48.7936	0.219892							-18.5382	0.0325117							7.21202	0.0825812
					48.7893	0.219723							-18.7238	0.0323359							6.87386	0.0807944
					48.785	0.219553							-18.9101	0.0321623							6.53421	0.079049
					48.7807	0.219384							-19.0971	0.0319908							6.19313	0.0773441
					48.7763	0.219215							-19.2848	0.0318212							5.85072	0.0756788
					48.7686	0.218912							-19.4734	0.0316538							5.50705	0.0740522
					48.7608	0.21861							-19.6628	0.0314883							5.1622	0.0724634
					48.7531	0.218308							-19.8532	0.0313249							4.81625	0.0709116
					48.7453	0.218007							-20.0444	0.0311635							4.46928	0.069396
					48.7375	0.217706							-20.2367	0.0310041							4.12137	0.0679157
					48.7297	0.217405							-20.4301	0.0308466							3.77258	0.06647
					48.7219	0.217105							-20.6245	0.0306912							3.42301	0.0650581
					48.712	0.216725							-20.8201	0.0305377							3.14787	0.063972
					48.7021	0.216346							-21.017	0.0303862							2.87232	0.062906
					48.6922	0.215967							-21.2152	0.0302366							2.59639	0.0618597
					48.6822	0.21559							-21.4147	0.030089							2.32013	0.0608327
					48.6722	0.215212							-21.6157	0.0299433							2.04356	0.0598246
					48.6623	0.214836							-21.8182	0.0297996							1.76671	0.0588352
					48.6434	0.214126							-22.0223	0.0296578							1.48963	0.0578641
					48.6244	0.213418							-22.228	0.0295179							1.25969	0.0570725
					48.6054	0.212713							-22.4356	0.0293799							1.02963	0.0562931
					48.5863	0.21201							-22.645	0.0292438							0.799467	0.0555257
					48.5672	0.21131							-22.8564	0.0291097							0.56921	0.0547701
					48.548	0.210611							-23.0698	0.0289774							0.33888	0.0540262
					48.5108	0.209271							-23.2854	0.0288471							0.108494	0.0532937
					48.4735	0.207939							-23.5033	0.0287186							-0.121933	0.0525726
					48.4359	0.206615							-23.7236	0.0285921							-0.400919	0.0517145
					48.3981	0.2053							-23.9483	0.0284664							-0.624991	0.0510369
					48.3601	0.203993							-24.1757	0.0283427							-0.849054	0.0503696
					48.2963	0.201837							-24.4059	0.0282209							-1.07309	0.0497123
					48.232	0.199703							-24.6391	0.0281011							-1.29709	0.049065
					48.1671	0.197593							-24.8213	0.0280099							-1.52104	0.0484274
					48.1015	0.195504							-25.0054	0.0279198							-1.74493	0.0477994
					48.0354	0.193437							-25.1916	0.027831							-1.96873	0.047181
					47.9686	0.191393							-25.3799	0.0277432							-2.27078	0.0463607
					47.8755	0.188606							-25.537	0.0276717							-2.57264	0.0455571
					47.7811	0.18586							-25.6957	0.027601							-2.87428	0.04477
					47.6855	0.183154							-25.8559	0.027531							-3.17566	0.043999
					47.5888	0.180488							-26.0178	0.0274619							-3.47677	0.0432437
					47.4908	0.17786							-26.1814	0.0273936							-3.77757	0.0425038
					47.3915	0.175271							-26.3468	0.0273261							-4.07805	0.0417792
					47.291	0.172719							-26.5139	0.0272593							-4.37817	0.0410694
					47.1586	0.169461							-26.683	0.0271934							-4.68182	0.0403652
					47.024	0.166265							-26.824	0.0271396							-4.98507	0.0396757
					46.8872	0.163129							-26.9663	0.0270864							-5.28789	0.0390006
					46.7482	0.160053							-27.11	0.0270337							-5.59026	0.0383395
					46.6069	0.157034							-27.2552	0.0269816							-5.89217	0.0376923
					46.4633	0.154072							-27.4017	0.02693							-6.19359	0.0370586
					46.3174	0.151167							-27.5498	0.026879							-6.49452	0.0364382
					46.1447	0.147855							-27.6994	0.0268286							-6.8213	0.035778
					45.9687	0.144616							-27.8505	0.0267787							-7.14745	0.0351329
					45.7895	0.141448							-28.0032	0.0267294							-7.47296	0.0345025
					45.607	0.138349							-28.1575	0.0266807							-7.79781	0.0338865
					45.4211	0.135318							-28.3135	0.0266326							-8.12198	0.0332846
					45.2317	0.132354							-28.4711	0.026585							-8.44547	0.0326965
					45.0389	0.129455							-28.6305	0.0265381							-8.76826	0.0321219
					44.829	0.126428							-28.7644	0.0264994							-9.12331	0.0315038
					44.6151	0.123471							-28.8996	0.0264612							-9.47748	0.0309013
					44.397	0.120584							-29.036	0.0264233							-9.83079	0.0303141
					44.1747	0.117764							-29.1737	0.0263859							-10.1832	0.0297419
					43.9898	0.115507							-29.3127	0.0263489							-10.5348	0.0291842
					43.8019	0.113293							-29.4529	0.0263123							-10.8854	0.0286407
					43.6112	0.111122							-29.5945	0.0262762							-11.2352	0.0281111
					43.4175	0.108992							-29.7374	0.0262404							-11.6164	0.027548
					43.2209	0.106903							-29.8816	0.0262051							-11.9965	0.0270007
					43.0305	0.104947							-30.0271	0.0261702							-12.3756	0.0264687
					42.8373	0.103027							-30.174	0.0261357							-12.7537	0.0259517
					42.6413	0.101143							-30.3222	0.0261016							-13.1308	0.0254491
					42.4426	0.0992923							-30.4718	0.026068							-13.507	0.0249608
					42.241	0.0974759							-30.6227	0.0260348							-13.8822	0.0244862
					42.0365	0.0956929							-30.775	0.026002							-14.2565	0.0240251
					41.8702	0.0942849							-30.9301	0.0259694							-14.63	0.0235771
					41.7021	0.0928977							-31.0866	0.0259372							-15.0026	0.0231418
					41.5321	0.091531							-31.2444	0.0259055							-15.3744	0.0227189
					41.3602	0.0901844							-31.4036	0.0258742							-15.7455	0.0223081
					41.1864	0.0888576							-31.5641	0.0258434							-16.0534	0.0219756
					41.0107	0.0875505							-31.726	0.0258131							-16.3609	0.0216511
					40.7728	0.0858338							-31.8892	0.0257831							-16.6679	0.0213344
					40.5741	0.0844442							-32.0835	0.0257484							-16.9745	0.0210253
					40.3731	0.0830772							-32.2797	0.0257143							-17.2807	0.0207236
					40.1696	0.0817324							-32.4362	0.0256877							-17.5866	0.0204293
					39.9637	0.0804094							-32.5938	0.0256616							-17.8921	0.0201422
					39.7554	0.0791079							-32.7524	0.0256359							-18.1974	0.019862
					39.5447	0.0778276							-32.9119	0.0256105							-18.5024	0.0195887
					39.3224	0.076515							-33.0724	0.0255856							-18.7558	0.0193666
					39.0974	0.0752247							-33.2337	0.0255611							-19.0092	0.019149
					38.8697	0.0739561							-33.3959	0.025537							-19.2624	0.0189359
					38.6393	0.0727091							-33.5588	0.0255133							-19.5156	0.0187272
					38.4061	0.0714832							-33.7224	0.02549							-19.7687	0.0185229
					38.1703	0.070278							-33.8867	0.0254672							-20.0217	0.0183228
					37.9239	0.0690557							-34.0107	0.0254502							-20.2747	0.018127
					37.6746	0.0678547							-34.1351	0.0254335							-20.5276	0.0179352
					37.4224	0.0666747							-34.2597	0.0254171							-20.7806	0.0177475
					37.1671	0.0655154							-34.3845	0.0254008							-21.0336	0.0175638
					36.9089	0.0643762							-34.4858	0.0253879							-21.2867	0.0173841
					36.6477	0.063257							-34.5872	0.025375							-21.5398	0.0172081
					36.3834	0.0621573							-34.6887	0.0253624							-21.793	0.017036
					36.0484	0.0608081							-34.7903	0.0253499							-22.0463	0.0168677
					35.7086	0.0594883							-34.892	0.0253375							-22.2997	0.016703
					35.364	0.0581973							-34.9937	0.0253253							-22.5082	0.0165703
					35.0147	0.0569344							-35.1029	0.0253124							-22.7167	0.01644
					34.6605	0.0556992							-35.2121	0.0252996							-22.9254	0.0163121
					34.3014	0.0544909							-35.3213	0.025287							-23.1341	0.0161866
					33.9376	0.053309							-35.4305	0.0252746							-23.343	0.0160634
					33.5689	0.0521529							-35.5396	0.0252624							-23.552	0.0159425
					33.1288	0.0508248							-35.6486	0.0252504							-23.7612	0.0158239
					32.682	0.0495308							-35.7575	0.0252385							-23.9816	0.0157013
					32.2285	0.04827							-35.8985	0.0252234							-24.2022	0.0155812
					31.7682	0.0470415							-36.0391	0.0252085							-24.4229	0.0154636
					31.3013	0.0458446							-36.1795	0.025194							-24.6437	0.0153483
					30.8276	0.0446785							-36.3194	0.0251797							-24.8647	0.0152354
					30.3472	0.0435423							-36.4588	0.0251658							-25.0858	0.0151248
					29.8602	0.0424353							-36.5977	0.0251521							-25.307	0.0150166
					29.3618	0.0413464							-36.736	0.0251387							-25.567	0.0148923
					28.8566	0.0402858							-37.0564	0.0251085							-25.8271	0.0147711
					28.3447	0.0392527							-37.1506	0.0250999							-26.0874	0.014653
					27.8262	0.0382465							-37.2444	0.0250914							-26.3019	0.0145579
					27.3011	0.0372665							-37.3378	0.025083							-26.5165	0.0144649
					26.7695	0.0363119							-37.4308	0.0250748							-26.731	0.0143738
					26.2315	0.0353822							-37.5233	0.0250667							-26.9455	0.0142847
					25.6871	0.0344767							-37.6153	0.0250587							-27.1208	0.0142133
					25.1363	0.0335948							-37.7069	0.0250509							-27.2961	0.0141432
					24.5794	0.0327359							-37.9124	0.0250336							-27.4713	0.0140745
					24.0164	0.0318994							-38.0535	0.025022							-27.6463	0.0140069
					23.4473	0.0310848							-38.1932	0.0250107							-27.8213	0.0139407
					22.9721	0.0304271							-38.3314	0.0249998							-27.9961	0.0138757
					22.4929	0.0297836							-38.4682	0.0249891							-28.1707	0.0138119
					22.0098	0.0291541							-38.6035	0.0249788							-28.3451	0.0137493
					21.5229	0.0285382							-38.7372	0.0249688							-28.5192	0.013688
					21.0322	0.0279358							-38.8693	0.024959							-28.6931	0.0136279
					20.5377	0.0273464							-38.9998	0.0249496							-28.8667	0.013569
					20.0397	0.0267699							-39.1286	0.0249404							-29.04	0.0135112
					19.5381	0.026206							-39.2557	0.0249316							-29.2129	0.0134547
					19.0331	0.0256543							-39.381	0.024923							-29.3855	0.0133992
					18.5247	0.0251147							-39.5111	0.0249143							-29.5576	0.013345
					18.0131	0.0245869							-39.6156	0.0249075							-29.7292	0.0132919
					17.4982	0.0240707							-39.7187	0.0249008							-29.9004	0.0132399
					16.9803	0.0235658							-39.8206	0.0248943							-30.071	0.013189
					16.4594	0.0230719							-39.921	0.0248881							-30.2411	0.0131393
					15.9356	0.022589							-40.0202	0.024882							-30.4105	0.0130906
					15.5131	0.0222089							-40.1001	0.0248772							-30.5841	0.0130417
					15.0889	0.0218357							-40.179	0.0248725							-30.757	0.012994
					14.663	0.021469							-40.2571	0.024868							-30.9291	0.0129473
					14.2354	0.0211089							-40.3343	0.0248635							-31.1005	0.0129018
					13.8063	0.0207552							-40.4105	0.0248592							-31.271	0.0128574
					13.3757	0.0204077							-40.4859	0.024855							-31.4406	0.0128141
					12.9437	0.0200665							-40.5857	0.0248496							-31.6093	0.0127719
					12.465	0.0196969							-40.6839	0.0248444							-31.7771	0.0127308
					12.0833	0.0194082							-40.7804	0.0248394							-31.944	0.0126907
					11.7007	0.0191242							-40.8753	0.0248346							-32.1098	0.0126517
					11.3171	0.0188446							-40.9685	0.02483							-32.2746	0.0126137
					10.9327	0.0185694							-41.0602	0.0248256							-32.4383	0.0125768
					10.5474	0.0182987							-41.1502	0.0248215							-32.6009	0.0125408
					10.1613	0.0180322							-41.3091	0.0248144							-32.7625	0.0125059
					9.77442	0.0177699							-41.4629	0.0248079							-32.9229	0.012472
					9.38221	0.0175088							-41.5759	0.0248035							-33.0821	0.0124391
					8.9893	0.0172519							-41.686	0.0247993							-33.2402	0.0124071
					8.59574	0.0169991							-41.7933	0.0247955							-33.397	0.0123762
					8.20157	0.0167505							-41.8979	0.024792							-33.5527	0.0123462
					7.80684	0.0165059							-41.9997	0.0247889							-33.7072	0.0123171
					7.4853	0.0163098							-42.0989	0.024786							-33.8604	0.012289
					7.16343	0.0161164							-42.1954	0.0247835							-34.0123	0.0122618
					6.84127	0.0159255							-42.2895	0.0247812							-34.1631	0.0122355
					6.51883	0.0157372							-42.381	0.0247793							-34.3126	0.0122102
					6.19615	0.0155514							-42.4701	0.0247776							-34.4608	0.0121857
					5.87324	0.015368							-42.5569	0.0247762							-34.6077	0.0121622
					5.55012	0.0151872							-42.6413	0.024775							-34.7548	0.0121393
					5.20585	0.0149973							-42.7235	0.0247741							-34.9007	0.0121173
					4.8614	0.0148101							-42.8035	0.0247735							-35.0452	0.0120962
					4.5168	0.0146256							-42.8814	0.0247731							-35.1885	0.012076
					4.17207	0.0144438							-42.9572	0.024773							-35.3304	0.0120566
					3.82724	0.0142646							-43.031	0.0247731							-35.4712	0.0120381
					3.55248	0.0141237							-43.1029	0.0247734							-35.6106	0.0120204
					3.27769	0.0139845							-43.1728	0.024774							-35.8023	0.0119973
					3.00286	0.0138469							-43.2409	0.0247748							-35.9916	0.0119758
					2.72803	0.0137109							-43.3073	0.0247758							-36.1786	0.0119558
					2.45319	0.0135764							-43.3719	0.024777							-36.3305	0.0119406
					2.17836	0.0134436							-43.4349	0.0247784							-36.4808	0.0119264
					1.90355	0.0133123							-43.4962	0.02478							-36.6297	0.0119132
					1.58429	0.0131617							-43.556	0.0247818							-36.777	0.0119011
					1.34843	0.0130517							-43.6147	0.0247838							-36.9228	0.01189
					1.11261	0.0129429							-43.6719	0.024786							-37.0671	0.0118799
					0.876824	0.0128351							-43.7277	0.0247883							-37.21	0.0118708
					0.641092	0.0127285							-43.7821	0.0247909							-37.357	0.0118623
					0.405415	0.0126229							-43.8352	0.0247936							-37.5025	0.0118549
					0.169796	0.0125185							-43.887	0.0247965							-37.6465	0.0118486
					-0.0657573	0.0124151							-43.9375	0.0247996							-37.7889	0.0118433
					-0.388863	0.0122749							-43.999	0.0248036							-37.93	0.011839
					-0.498765	0.0122277							-44.0587	0.024808							-38.0696	0.0118358
					-0.608649	0.0121807							-44.1167	0.0248125							-38.2078	0.0118335
					-0.718517	0.0121339							-44.173	0.0248173							-38.3447	0.0118322
					-0.828367	0.0120874							-44.2175	0.0248214							-38.4895	0.011832
					-0.938199	0.0120411							-44.261	0.0248256							-38.6328	0.0118329
					-1.04801	0.011995							-44.3036	0.0248299							-38.7746	0.0118348
					-1.15781	0.0119491							-44.3452	0.0248344							-38.915	0.0118379
					-1.30569	0.0118877							-44.3859	0.024839							-39.0539	0.0118421
					-1.45353	0.0118266							-44.4258	0.0248438							-39.1914	0.0118474
					-1.60134	0.011766							-44.4729	0.0248497							-39.3276	0.0118537
					-1.74911	0.0117058							-44.5189	0.0248558							-39.4671	0.0118614
					-1.89685	0.0116459							-44.5637	0.0248621							-39.6052	0.0118702
					-2.04454	0.0115865							-44.6075	0.0248686							-39.7419	0.0118802
					-2.1922	0.0115274							-44.6504	0.0248752							-39.8773	0.0118913
					-2.38573	0.0114506							-44.6922	0.0248821							-40.0113	0.0119035
					-2.57919	0.0113745							-44.7332	0.0248891							-40.144	0.0119168
					-2.77258	0.011299							-44.8284	0.0249066							-40.2753	0.0119312
					-2.9659	0.0112242							-44.8917	0.0249193							-40.4265	0.0119493
					-3.15915	0.01115							-44.953	0.0249324							-40.5759	0.0119689
					-3.35233	0.0110765							-45.0125	0.0249459							-40.7238	0.0119899
					-3.54544	0.0110036							-45.0596	0.0249572							-40.87	0.0120124
					-3.78082	0.0109156							-45.1058	0.0249688							-41.0146	0.0120363
					-4.01609	0.0108286							-45.1509	0.0249806							-41.1577	0.0120616
					-4.25126	0.0107425							-45.1951	0.0249927							-41.2992	0.0120884
					-4.48633	0.0106574							-45.2385	0.0250051							-41.4895	0.0121271
					-4.72131	0.0105731							-45.281	0.0250176							-41.6771	0.0121683
					-4.9562	0.0104898							-45.3227	0.0250304							-41.8621	0.0122122
					-5.191	0.0104075							-45.3637	0.0250435							-42.0445	0.0122586
					-5.42571	0.010326							-45.404	0.0250567							-42.2245	0.0123075
					-5.66035	0.0102454							-45.4437	0.0250702							-42.402	0.012359
					-5.89491	0.0101657							-45.4828	0.0250839							-42.5772	0.012413
					-6.1294	0.0100869							-45.5214	0.0250978							-42.766	0.0124748
					-6.36384	0.010009							-45.5593	0.025112							-42.9521	0.0125396
					-6.59822	0.00993195							-45.5968	0.0251263							-43.1356	0.0126074
					-6.83256	0.00985577							-45.6339	0.0251409							-43.3165	0.0126781
					-7.06687	0.00978046							-45.6706	0.0251557							-43.495	0.0127517
					-7.30115	0.009706							-45.7069	0.0251708							-43.671	0.0128282
					-7.53542	0.00963238							-45.7429	0.025186							-43.8446	0.0129075
					-7.76969	0.00955961							-45.7784	0.0252015							-44.0177	0.0129907
					-8.00398	0.00948767							-45.8136	0.0252171							-44.1885	0.0130768
					-8.23829	0.00941657							-45.8484	0.025233							-44.357	0.0131658
					-8.47264	0.00934628							-45.883	0.025249							-44.5232	0.0132577
					-8.70706	0.00927682							-45.9193	0.0252663							-44.6873	0.0133525
					-8.94155	0.00920817							-45.9553	0.0252837							-44.8492	0.0134502
					-9.17614	0.00914032							-45.9911	0.0253014							-45.009	0.0135507
					-9.37083	0.00908465							-46.0265	0.0253193							-45.1701	0.0136564
					-9.56561	0.00902953							-46.0616	0.0253374							-45.329	0.013765
					-9.76049	0.00897495							-46.0965	0.0253558							-45.4859	0.0138766
					-9.9555	0.00892092							-46.1311	0.0253743							-45.6408	0.0139911
					-10.1506	0.00886742							-46.1681	0.0253945							-45.7936	0.0141086
					-10.3459	0.00881447							-46.2048	0.0254148							-45.9444	0.014229
					-10.5414	0.00876204							-46.2413	0.0254355							-46.0934	0.0143524
					-10.737	0.00871015							-46.2775	0.0254564							-46.2482	0.0144855
					-10.9329	0.00865878							-46.3135	0.0254775							-46.401	0.0146219
					-11.129	0.00860794							-46.3493	0.0254988							-46.5517	0.0147614
					-11.3253	0.00855762							-46.3848	0.0255204							-46.7004	0.0149042
					-11.5219	0.00850782							-46.4233	0.0255441							-46.8471	0.0150502
					-11.7187	0.00845854							-46.4616	0.0255681							-46.9919	0.0151994
					-11.9159	0.00840977							-46.4996	0.0255924							-47.1348	0.0153517
					-12.1135	0.00836152							-46.5375	0.025617							-47.2882	0.0155212
					-12.2781	0.00832175							-46.5751	0.0256418							-47.4395	0.0156945
					-12.4431	0.00828233							-46.6126	0.0256669							-47.5886	0.0158715
					-12.6083	0.00824326							-46.6499	0.0256923							-47.7356	0.0160522
					-12.7739	0.00820454							-46.6907	0.0257206							-47.8805	0.0162367
					-12.9397	0.00816617							-46.7314	0.0257491							-48.0233	0.0164248
					-13.106	0.00812815							-46.7718	0.025778							-48.1642	0.0166166
					-13.2725	0.00809047							-46.812	0.0258073							-48.3189	0.0168349
					-13.4395	0.00805314							-46.8521	0.0258368							-48.4712	0.0170577
					-13.6069	0.00801615							-46.8919	0.0258667							-48.6212	0.017285
					-13.7747	0.00797951							-46.9316	0.0258968							-48.7688	0.0175169
					-13.943	0.00794321							-46.9757	0.0259309							-48.914	0.0177532
					-14.1118	0.00790724							-47.0196	0.0259653							-49.0571	0.0179939
					-14.2811	0.00787162							-47.0632	0.0260001							-49.1979	0.0182392
					-14.451	0.00783634							-47.1067	0.0260354							-49.3531	0.0185193
					-14.5913	0.00780754							-47.1499	0.026071							-49.5056	0.0188049
					-14.732	0.00777898							-47.193	0.026107							-49.6555	0.019096
					-14.8732	0.00775064							-47.2358	0.0261434							-49.8027	0.0193925
					-15.0148	0.00772253							-47.2841	0.0261851							-49.9474	0.0196945
					-15.1569	0.00769465							-47.3322	0.0262272							-50.0896	0.0200018
					-15.2995	0.007667							-47.3801	0.0262699							-50.2294	0.0203144
					-15.4426	0.00763958							-47.4277	0.0263131							-50.391	0.0206898
					-15.5862	0.00761238							-47.4751	0.0263568							-50.5493	0.0210724
					-15.7305	0.00758541							-47.5223	0.0264009							-50.7044	0.0214623
					-15.8753	0.00755866							-47.5692	0.0264455							-50.8564	0.0218593
					-16.0208	0.00753215							-47.6232	0.0264977							-51.0052	0.0222634
					-16.167	0.00750586							-47.6768	0.0265504							-51.151	0.0226744
					-16.3139	0.0074798							-47.7302	0.0266038							-51.2938	0.0230924
					-16.436	0.00745839							-47.7832	0.0266579							-51.4395	0.0235348
					-16.5587	0.00743714							-47.836	0.0267126							-51.582	0.0239846
					-16.6819	0.00741604							-47.8886	0.0267679							-51.7215	0.0244416
					-16.8057	0.0073951							-47.9408	0.0268239							-51.858	0.0249057
					-16.93	0.00737432							-48.0022	0.0268908							-51.9917	0.0253768
					-17.055	0.00735369							-48.0632	0.0269586							-52.1225	0.0258549
					-17.1807	0.00733322							-48.1238	0.0270273							-52.2505	0.0263398
					-17.307	0.0073129							-48.1841	0.0270968							-52.3838	0.0268635
					-17.434	0.00729274							-48.244	0.0271672							-52.5141	0.0273947
					-17.5618	0.00727274							-48.3036	0.0272385							-52.6415	0.0279332
					-17.6903	0.0072529							-48.3628	0.0273107							-52.766	0.028479
					-17.8196	0.00723321							-48.4342	0.0273994							-52.8876	0.0290319
					-17.9498	0.00721368							-48.5051	0.0274895							-53.0065	0.0295918
					-18.0582	0.00719763							-48.5756	0.0275808							-53.1227	0.0301585
					-18.1672	0.00718169							-48.6455	0.0276734							-53.2402	0.0307521
					-18.2768	0.00716586							-48.7149	0.0277672							-53.3549	0.0313527
					-18.3872	0.00715014							-48.7839	0.0278623							-53.467	0.0319602
					-18.4982	0.00713453							-48.8524	0.0279587							-53.5764	0.0325744
					-18.6099	0.00711902							-48.9374	0.0280811							-53.6832	0.0331952
					-18.7224	0.00710363							-49.0217	0.0282054							-53.7875	0.0338224
					-18.8357	0.00708835							-49.1053	0.0283316							-53.8894	0.0344558
					-18.9498	0.00707318							-49.1882	0.0284598							-53.9888	0.0350954
					-19.0647	0.00705812							-49.2703	0.0285899							-54.0941	0.0357957
					-19.1805	0.00704317							-49.3518	0.0287219							-54.1966	0.0365028
					-19.2973	0.00702833							-49.4325	0.0288558							-54.2965	0.0372165
					-19.415	0.00701361							-49.5342	0.0290288							-54.3939	0.0379365
					-19.5131	0.00700152							-49.6348	0.0292048							-54.4887	0.0386628
					-19.6119	0.0069895							-49.7342	0.0293839							-54.5811	0.039395
[truncated: 2,920 more rows]

## Sheet: Figure 12
Panel A - Out of Phase
[truncated: 25 more rows]

## Sheet: Figure 13
Panel A1	KLT in cpt 1									Panel B1	KLT in cpt 1
[truncated: 21 more rows]
